# Supplementary material for: Growth conditions trigger genotype-specific metabolic responses that affect the nutritional quality of kale cultivars
Source: J Exp Bot. 2024 Apr 17;76(5):1427–45. doi: 10.1093/jxb/erae169 (PMC11906305; doi:10.1093/jxb/erae169)
Supplement: erae169_suppl_Supplementary_Table_S1_Datasets_S1-S5 [file erae169_suppl_supplementary_table_s1_datasets_s1-s5.xlsx]

## Sheet: Sup. Table S1
	Supplemental Table S1: Comparison of log2 fold change in Limma analysis.
	The kale cultivars Black Magic (BM) and Half Tall (HT) we grown for three weeks under CL: control light (130 µmol photons m-2s-1 at 22°C) or HL: high light condition (800 µmol photons m-2s-1 at 26°C).
	FDR < 0.05	BM_CL-vs-BM_HL	HT_CL-vs-HT_HL
	Log2(FC) = 1	3829	1326
	Log2(FC) = 1.5	2270	649
	Log2(FC) = 2	1426	350
	Log2(FC) = 2.5	933	216
	Log2(FC) = 3	608	142
	Log2(FC) = 3.5	362	83
	Log2(FC) = 4	236	49
	Total Comparison	29980	29980

## Sheet: Sup. Data S1 Ant and Car
	Supplemental Dataset S1: Spectrophotometric quantification of total carotenoid and anthocyanin contents in Half Tall and Black Magic kale cultivars.
	The kale cultivars Black Magic (BM) and Half Tall (HT) we grown for three weeks under CL: control light (130 µmol photons m-2s-1 at 22°C) or HL: high light condition (800 µmol photons m-2s-1 at 26°C).
					Anthocyanines	Chl A	Chl B	Total Chl	Carotenoid	Chl a/b ratio	Car/Chl ratio					Anthocyanines	Chl A	Chl B	Total Chl	Carotenoid	Chl a/b ratio	Car/Chl ratio
		Genotype	Treatment	Sample ID	µmol/gFW	µmol/gFW	µmol/gFW	µmol/gFW	µmol/gFW	ratio	ratio			Average			µmol/gFW	µmol/gFW	µmol/gFW	µmol/gFW	ratio	ratio
		HT	CL	6	7.41406	1.13219	0.394474	1.52667	9.23974	2.87014	6.05222			HT	CL	8.5557	1.01242	0.355283	1.3677	9.16439	2.84816	6.77031
		HT	CL	7	7.95366	0.990563	0.347864	1.33843	8.01102	2.84755	5.98539			HT	HL	6.91251	0.777728	0.235175	1.0129	6.93671	3.31696	7.03219
		HT	CL	8	10.2994	0.914498	0.323512	1.23801	10.2424	2.82678	8.2733			BM	CL	14.933	1.32771	0.482547	1.81026	15.2158	2.74948	8.56094
		HT	HL	22	8.06998	0.920041	0.284737	1.20478	8.08807	3.2312	6.71333			BM	HL	18.9379	0.965	0.33392	1.29892	18.5421	2.88608	14.3931
		HT	HL	23	7.84367	0.630474	0.186892	0.817366	7.7939	3.37347	9.53539
		HT	HL	24	4.82389	0.78267	0.233896	1.01657	4.92816	3.34622	4.84785					Anthocyanines	Chl A	Chl B	Total Chl	Carotenoid	Chl a/b ratio	Chl/Car ratio
		BM	CL	14	15.1055	1.55031	0.559111	2.10942	15.6452	2.77281	7.41683			STDEV		µmol/gFW	µmol/gFW	µmol/gFW	µmol/gFW	µmol/gFW	ratio	ratio
		BM	CL	15	13.5305	1.2967	0.473062	1.76976	13.4725	2.74108	7.61263			HT	CL	1.53398	0.110482	0.0360578	0.146539	1.11761	0.021686	1.30206
		BM	CL	16	16.163	1.13612	0.415469	1.55158	16.5296	2.73454	10.6533			HT	HL	1.81234	0.144847	0.048935	0.193732	1.74566	0.0755131	2.35998
		BM	HL	30	19.2627	1.07809	0.362906	1.441	18.905	2.97071	13.1194			BM	CL	1.32472	0.208831	0.072289	0.281114	1.5731	0.0204741	1.81472
		BM	HL	31	19.792	0.862452	0.303852	1.1663	19.3145	2.83839	16.5605			BM	HL	1.0547	0.108205	0.0295417	0.13759	1.00427	0.0734936	1.8866
		BM	HL	32	17.759	0.95446	0.335001	1.28946	17.4069	2.84913	13.4993
				Two way anova
				P-value	Anthocyanines	Chl A	Chl B	Total Chl	Carotenoid	Chl a/b ratio	Car/Chl ratio
				Genotype	4.35482e-06	0.0191166	0.00420229	0.0128964	4.25096e-06	3.13377e-05	0.00292107
				Treatment	0.198309	0.00834314	0.00153445	0.0053377	0.514336	1.17271e-05	0.0228701
				G x T	0.0100131	0.4774	0.631107	0.513086	0.00870775	0.000769957	0.0332419

## Sheet: Sup. Data S2 Anthocyanis
Supplemental Data S2: Anthocyanin derivatives identified in kale leaf extracts using UPLC-MS/MS.
n.d. Not detected
The kale cultivars Black Magic (BM) and Half Tall (HT) we grown for three weeks under CL: control light (130 µmol photons m-2s-1 at 22°C) or HL: high light condition (800 µmol photons m-2s-1 at 26°C).
		Unit	µg/gFW	µg/gFW	µg/gFW	µg/gFW	µg/gFW	µg/gFW	µg/gFW	µg/gFW	µg/gFW	µg/gFW			Average	µg/gFW
Genotype	Treatment	Samp,e ID	Peak 1	Peak 2	Peak 3	Peak 4	Peak 5	Peak 6	Peak 7	Peak 8	Peak 9	Peak 10			Genotype	treatment	1	2	3	4	5	6	7	8	9	10
Black Magic	CL	31B	n.d.	n.d.	n.d.	n.d.	0.68536	1.847	1.03576	0.66828	12.1086	9.77988			BM	CL	1.67312	0.62916	0.49868	0.36756	0.4657	1.3995	0.80848	0.72049	6.67606	4.69675
Black Magic	CL	32B	n.d.	n.d.	0.49868	0.36756	0.24604	0.952	0.5812	0.35352	3.2926	3.53628			BM	HL	8.25088	1.62408	2.92116	2.67292	1.46747	3.47353	2.43636	3.52239	19.5048	17.2814
Black Magic	CL	34B	2.05824	0.82936	n.d.	n.d.	n.d.	n.d.	n.d.	1.3338	6.95756	3.723			HT	CL	n.d.	n.d.	n.d.	n.d.	n.d.	n.d.	n.d.	n.d.	n.d.	n.d.
Black Magic	CL	37B	1.288	0.42896	n.d.	n.d.	n.d.	n.d.	n.d.	0.52636	4.34544	1.74784			HT	HL	n.d.	n.d.	n.d.	n.d.	n.d.	n.d.	n.d.	n.d.	n.d.	n.d.
Black Magic	HL	42B	n.d.	n.d.	n.d.	n.d.	n.d.	1.79612	1.22164	1.4876	10.7508	8.59216					978	948	1287	1140	1140	948	1124	1110	1154	1184
Black Magic	HL	43B	n.d.	n.d.	2.92116	2.67292	2.45932	10.7039	4.85484	5.48912	35.3447	35.3778
Black Magic	HL	46B	n.d.	n.d.	n.d.	n.d.	0.319	0.64048	1.2326	0.99608	9.49968	9.8224
Black Magic	HL	47B	8.25088	1.62408	n.d.	n.d.	1.62408	0.75364	n.d.	6.11676	22.4242	15.3332			STDEV
Half Tall	CL	1B	n.d.	n.d.	n.d.	n.d.	n.d.	n.d.	n.d.	n.d.	n.d.	n.d.			Genotype	treatment	1	2	3	4	5	6	7	8	9	10
Half Tall	CL	6B	n.d.	n.d.	n.d.	n.d.	n.d.	n.d.	n.d.	n.d.	n.d.	n.d.			BM	CL	0.544642	0.283126	n.a	n.a	0.310646	0.632861	0.321422	0.428652	3.93581	3.50377
Half Tall	CL	7B	n.d.	n.d.	n.d.	n.d.	n.d.	n.d.	n.d.	n.d.	n.d.	n.d.			BM	HL	n.a	n.a	n.a	n.a	1.07872	4.84822	2.09447	2.65339	12.0576	12.4152
Half Tall	CL	8B	n.d.	n.d.	n.d.	n.d.	n.d.	n.d.	n.d.	n.d.	n.d.	n.d.			HT	CL	n.d.	n.d.	n.d.	n.d.	n.d.	n.d.	n.d.	n.d.	n.d.	n.d.
Half Tall	HL	11B	n.d.	n.d.	n.d.	n.d.	n.d.	n.d.	n.d.	n.d.	n.d.	n.d.			HT	HL	n.d.	n.d.	n.d.	n.d.	n.d.	n.d.	n.d.	n.d.	n.d.	n.d.
Half Tall	HL	13B	n.d.	n.d.	n.d.	n.d.	n.d.	n.d.	n.d.	n.d.	n.d.	n.d.
Half Tall	HL	14B	n.d.	n.d.	n.d.	n.d.	n.d.	n.d.	n.d.	n.d.	n.d.	n.d.
Half Tall	HL	18B	n.d.	n.d.	n.d.	n.d.	n.d.	n.d.	n.d.	n.d.	n.d.	n.d.						One way ANOVA		Adjusted P-valupes
																				BM	Treatment	0.014

## Sheet: Sup. Data S3 GSL and AA
		Supplemental Data S3: Amino acids and glucosinolates identified in kale extracts using UPLC-MS/MS. Multiple pairwise comparison was performed to identify the metabolites which have significantly different amount between control growth light condition (CL) and high light condition (HL). The p-values were adjusted using Bonferroni. The p-values less than the adjusted p-values are highlighted in pur…
		3C before: sum of 3MTP and 3MSP, 3C after: 2PROP, 4C before: sum of 4MTP and 4MSB, 4C after: sum of 3BUT and 2R-2OH-3BUT
					Amino acids and other metabolites																							Glucosinolates
				Units	µmol/g FW	µmol/g FW	µmol/g FW	µmol/g FW	µmol/g FW	µmol/g FW	µmol/g FW	µmol/g FW	µmol/g FW	µmol/g FW	µmol/g FW	µmol/g FW	µmol/g FW	µmol/g FW	µmol/g FW	µmol/g FW	µmol/g FW	µmol/g FW	µmol/g FW	peak area /g FW	peak area /g FW	peak area /g FW	peak area /g FW	nmol /g FW	nmol /g FW	nmol /g FW	nmol /g FW	nmol /g FW	nmol /g FW	nmol /g FW		nmol /g FW	nmol /g FW		nmol /g FW	nmol /g FW	nmol /g FW	nmol /g FW	nmol /g FW	nmol /g FW	nmol /g FW
			Variety	Treatment	Alanine	Arginine	Asparagine	Aspartate	Glutamate	Glutamine	Histidine	Isoleucine	Leucine	Lysine	Methionine	Phenylalanine	Proline	Serine	Threonine	Tryptophan	Tyrosine	Valine	Total AA	SAM	SMM	Cysteine	L-Cystathionine	2PE	3MTP	3MSP	3C Before	2PROP	4MTB	4MSB	4C Before	3BUT	2R-2OH-3BUT	4C after	5MSP	Total AG	I3M	4MOI3M	NMOI3M	Total IG	Total GSLs
			Half Tall	Cl	0.57469	0.0225064	0.324572	1.39497	8.42025	5.03562	0.0828797	0.0681742	0.017009	0.0345418	0.0390434	0.0231051	0.228116	1.87485	0.598714	0.00274062	0.0121787	0.120695	18.8747	90.3103	505.492	97.3573	191.822	4.8234	0.739332	3.76938	4.50871	26.6197	0	5.25879	5.25879	2.05384	6.72985	8.7837	0.531363	45.7023	173.06	2.90063	14.0991	190.059	240.585
			Half Tall	CL	0.585972	0.025838	0.273128	1.60506	8.06733	4.62063	0.081342	0.0774599	0.0202473	0.0272975	0.0466606	0.0288627	0.289879	1.89727	0.643414	0.00451423	0.0176222	0.180979	18.4935	115.263	371.206	43.7465	270.134	0.755429	0.767793	13.4811	14.2489	7.40497	0	1.97491	1.97491	0.456774	0	0.456774	1.01837	25.1039	328.507	1.17745	3.03463	332.719	358.578
			Half Tall	CL	0.357039	0.0179661	0.156814	1.35691	5.59449	4.2478	0.0801651	0.0683418	0.0139986	0.0246258	0.0301222	0.0174889	0.304847	1.2709	0.414074	0.00242497	0.0104061	0.11445	14.0829	53.4966	450.886	90.287	138.179	2.36486	0.985168	6.82415	7.80932	36.2342	0	8.43549	8.43549	1.11405	3.17735	4.29141	0.807304	57.5777	459.191	3.42686	57.9891	520.607	580.549
			Half Tall	CL	0.634179	0.0458144	0.439216	2.62891	9.93866	8.00732	0.143913	0.115587	0.0232001	0.0448157	0.0670362	0.041089	0.371188	2.88187	0.959499	0.00405678	0.0165605	0.129183	26.4921	85.3621	736.887	121.664	278.857	5.51908	1.54659	11.6709	13.2175	15.5749	0	8.585	8.585	1.06305	1.03272	2.09577	0.752118	40.2253	113.18	1.5393	11.6436	126.363	172.108
			Half Tall	CL	0.260626	0.0163921	0.148209	1.07366	3.63233	3.11376	0.0685926	0.04163	0.0089573	0.0192106	0.0299349	0.0147404	0.191437	1.82122	0.359443	0.002019	0.00900146	0.104343	10.9155	39.5681	494.785	76.2106	152.555	1.30768	1.13221	2.91192	4.04413	19.9164	0	1.08791	1.08791	0.899062	0	0.899062	1.29864	27.2462	193.097	2.96525	25.6011	221.663	250.217
			Half Tall	CL	0.461318	0.0399845	0.218862	1.24014	5.97897	4.29978	0.0693168	0.0795713	0.0143151	0.0333689	0.033991	0.0218584	0.289791	1.83157	0.465554	0.00377497	0.0105755	0.137438	15.2302	78.92	1134.52	100.385	218.176	3.12885	1.59394	7.08152	8.67546	72.0891	0	2.03457	2.03457	0.758038	1.40652	2.16455	1.15808	86.1217	216.128	2.16495	20.9425	239.236	328.486
			Half Tall	CL	0.255021	0.0192819	0.125254	0.850909	3.78159	3.04166	0.0555802	0.0511372	0.0162091	0.0247242	0.0269065	0.017151	0.24109	1.2393	0.354609	0.00447832	0.0174079	0.137503	10.2598	78.8966	978.357	158.824	122.111	2.88317	3.91187	17.2402	21.1521	90.3181	0	2.26379	2.26379	2.54448	3.05639	5.60086	1.72441	121.059	299.73	3.77143	10.1647	313.666	437.609
			Half Tall	CL	0.245597	0.0199576	0.0973618	1.03603	3.01081	3.12255	0.0354675	0.0620715	0.0194067	0.021939	0.0294287	0.0170389	0.265422	1.25714	0.347908	0.00897503	0.0170765	0.145242	9.75942	48.1767	509.717	187.207	84.6561	0.946966	1.53597	9.78021	11.3162	31.2433	0	7.23415	7.23415	0.860657	0.952197	1.81285	1.05577	52.6622	408.872	2.78545	41.4167	453.074	506.683
			Half Tall	HL	0.22014	0.0126639	0.0401902	0.49355	0.426028	2.64838	0.0439572	0.0380683	0.0303639	0.0144483	0.0196911	0.025305	0.412278	0.737955	0.2048	0.00403636	0.0195434	0.12019	5.51159	36.5392	291.126	187.562	52.3952	3.59309	5.07905	16.537	21.6161	29.9595	1.30797	24.8598	26.1677	3.93139	3.69797	7.62936	0	85.3727	377.864	1.7931	23.8973	403.555	492.52
			Half Tall	HL	0.177767	0.0184353	0.0426704	0.552723	0.493632	2.40536	0.0329369	0.044167	0.0615024	0.0202678	0.0175201	0.0281526	0.231737	0.575182	0.170768	0.00908616	0.0256681	0.0912772	4.99885	35.9531	285.634	119.462	56.6054	2.69921	4.94475	15.956	20.9008	36.6017	0	10.1123	10.1123	3.53729	0.834741	4.37203	1.34265	73.3295	182.748	1.82441	28.1294	212.701	288.73
			Half Tall	HL	0.187371	0.018603	0.0428955	0.428089	0.411244	2.44813	0.0505889	0.0368001	0.0396564	0.0206739	0.0200039	0.0217093	0.275117	0.687103	0.15545	0.00519871	0.0208396	0.102831	4.97231	27.8571	431.598	167.17	33.7736	2.43522	2.34409	9.35046	11.6946	18.8363	0	16.1546	16.1546	0.899298	0.594416	1.49371	0	48.1792	139.026	0.945342	28.8647	168.836	219.451
			Half Tall	HL	0.343184	0.0215916	0.0507511	0.545502	0.886813	3.07332	0.0428241	0.0609301	0.0744511	0.0274795	0.0244758	0.0407522	0.327019	0.895687	0.252034	0.0072922	0.0310783	0.168521	6.8737	49.652	273.823	197.751	52.3363	3.38842	3.04609	6.43526	9.48136	35.6918	0.918113	23.5306	24.4487	2.32431	5.01188	7.33619	1.79537	78.7534	277.341	1.29707	29.7297	308.368	390.51
			Half Tall	HL	0.256118	0.0171205	0.0475682	0.599135	0.815771	2.94035	0.0512522	0.0453305	0.0414965	0.0191996	0.0224261	0.0334525	0.341293	1.09049	0.203897	0.00677715	0.0199202	0.142418	6.69402	50.6862	309.072	157.927	82.3391	3.06568	4.20953	16.1952	20.4047	37.7606	0	17.8199	17.8199	4.29238	4.23403	8.52641	0	84.5116	232.994	0.89681	23.52	257.411	344.988
			Half Tall	HL	0.473864	0.0154297	0.064167	1.00609	1.82048	4.20514	0.0551937	0.0431862	0.0145908	0.0147532	0.0286993	0.0238389	0.393609	1.60004	0.262514	0.0062365	0.0150891	0.134542	10.1775	33.8492	360.284	174.371	126.153	5.42685	7.51951	14.5418	22.0613	132.291	1.17583	20.2177	21.3935	3.78268	8.6965	12.4792	1.93207	190.157	256.278	1.18897	29.0797	286.547	482.131
			Half Tall	HL	0.343149	0.0124166	0.0346366	0.300752	0.701979	2.16126	0.0513681	0.0333164	0.0169078	0.0114586	0.018092	0.0267945	0.299282	0.542779	0.164944	0.00442878	0.0140081	0.0953613	4.83293	28.6473	348.012	200.835	43.2692	7.25805	6.10969	12.0559	18.1656	34.0149	0	24.5682	24.5682	3.54026	6.25507	9.79533	1.22243	87.7665	280.474	2.08829	33.7355	316.298	411.322
			Half Tall	HL	0.216751	0.00813164	0.0276799	0.39712	0.585145	1.86528	0.0359915	0.0223108	0.00879348	0.00805718	0.0178849	0.0149757	0.260993	0.772498	0.123272	0.00376771	0.00932292	0.0751143	4.45309	38.8521	428.374	227.436	48.8585	3.02873	12.4639	41.3109	53.7749	68.1043	0	24.9405	24.9405	2.30922	9.02097	11.3302	1.10759	159.257	308.214	1.27878	45.5744	355.067	517.353
			Black Magic	CL	0.353914	0.0263365	0.0860415	1.77621	4.00922	3.97401	0.0739913	0.0531979	0.0111467	0.0226581	0.0410725	0.0181089	0.18614	1.6559	0.439334	0.00337342	0.0114196	0.129098	12.8712	42.852	1100.79	170.394	143.225	97.3464	0	1.57175	1.57175	0	0	40.563	40.563	0	0	0	2.27091	44.4056	935.902	2.56287	40.4052	978.87	1120.62
			Black Magic	CL	0.385323	0.067519	0.122808	1.96359	6.18414	4.83334	0.0497294	0.0967347	0.0206635	0.034082	0.0500992	0.0281124	0.26268	2.55787	0.482387	0.00618678	0.0190128	0.197699	17.362	52.2961	1364.58	249.333	226.729	89.0524	0	0	0	0	0	45.0586	45.0586	0	0	0	0	45.0586	1134.78	4.44482	34.7388	1173.96	1308.07
			Black Magic	CL	0.31484	0.0298757	0.135029	1.66624	5.71884	4.23844	0.0746583	0.0590532	0.0143128	0.0242153	0.039147	0.0151263	0.184578	1.78071	0.509302	0.00352678	0.0117947	0.0831853	14.9029	67.3072	1020.3	145.301	184.524	28.0527	0	0	0	0	0	29.7005	29.7005	0	0	0	1.88958	31.5901	709.812	2.6053	34.7528	747.17	806.813
			Black Magic	CL	0.207395	0.0179922	0.074579	1.06914	2.78758	3.6877	0.0678726	0.0389727	0.0106677	0.0146525	0.0454243	0.0184489	0.182536	1.92825	0.311311	0.00449942	0.0108632	0.1044	10.5823	68.5923	1045.18	146.725	84.2426	86.0153	0	0	0	0	0.979951	47.4785	48.4584	0	0	0	2.20453	50.663	889.191	2.93937	30.814	922.944	1059.62
			Black Magic	CL	0.358517	0.0168587	0.0827657	1.19285	3.03034	3.04711	0.0598887	0.0493001	0.00959616	0.0137873	0.0253476	0.0175513	0.145247	1.35928	0.338878	0.00471971	0.0100153	0.0864453	9.84849	42.4205	795.37	163.054	101.008	230.29	0	0	0	0	0.685334	33.1159	33.8013	0	0	0	1.08268	34.8839	638.696	1.95642	28.3284	668.981	934.154
			Black Magic	CL	0.509874	0.0816238	0.178425	2.19808	8.68746	5.20601	0.089014	0.130526	0.0213685	0.0477461	0.0521234	0.0298633	0.263857	2.2494	0.782983	0.00480213	0.0164592	0.214021	20.7636	62.7217	1264.71	198.523	211.749	241.382	0	0.773054	0.773054	0	0.664181	56.1966	56.8608	0	0	0	nd	57.6339	764.941	3.87061	50.1666	818.978	1117.99
			Black Magic	CL	0.259466	0.0229324	0.107663	1.11555	3.6946	3.17296	0.0426082	0.0524287	0.00820836	0.0154177	0.0242665	0.0132503	0.140632	1.46419	0.418453	0.00344297	0.00836952	0.104413	10.6688	38.1077	867.833	165.949	113.451	106.6	0	7.21946	7.21946	0	0	37.7502	37.7502	0	0	0	1.06883	46.0385	577.183	2.5409	57.4369	637.161	789.799
			Black Magic	CL	0.312054	0.0158923	0.091883	1.04055	3.42293	2.8707	0.0522616	0.0441718	0.00930366	0.0135165	0.0328964	0.014025	0.154721	1.43007	0.430062	0.00351933	0.00872796	0.115966	10.0633	63.3707	557.175	207.978	149.625	66.7042	0	0	0	0	0	14.9606	14.9606	0	0	0	1.34137	16.302	580.091	1.43303	39.7157	621.239	704.246
			Black Magic	HL	0.177676	0.00641576	0.0290379	0.564339	0.802836	2.06462	0.0182569	0.0196046	0.00596124	0.00615635	0.0228065	0.0100303	0.253333	0.951585	0.150685	0.00400964	0.00777135	0.0960333	5.19116	23.337	712.979	152.511	31.8871	146.665	0	0	0	0	2.15451	86.9132	89.0677	0	0	0	1.78094	90.8487	389.379	0.966699	58.1859	448.532	686.046
			Black Magic	HL	0.214389	0.00999326	0.0387733	0.522526	0.966642	2.60874	0.041367	0.0315607	0.0109727	0.0114883	0.0275142	0.0177746	0.192732	0.990233	0.186958	0.0028733	0.0113935	0.144443	6.03037	37.2932	1297.12	150.827	44.0444	232.895	0	1.80951	1.80951	0	2.23925	161.986	164.225	0	0	0	0	166.034	320.85	1.51602	127.055	449.421	848.351
			Black Magic	HL	0.204605	0.0157527	0.040528	0.629519	0.73376	3.02074	0.0385895	0.0443381	0.0155413	0.0167655	0.0247946	0.0168335	0.325169	1.16726	0.22136	0.00344975	0.0140515	0.117212	6.65027	31.1753	1207.35	190.293	49.2356	109.676	0	3.12905	3.12905	0	1.78132	73.6442	75.4255	0	0	0	2.60522	81.1598	317.794	1.63748	52.9334	372.365	563.2
			Black Magic	HL	0.284981	0.0176824	0.0700077	0.8319	1.41861	3.2836	0.0324113	0.0631279	0.0460706	0.022462	0.0317338	0.0328945	0.286179	1.23974	0.268213	0.00405274	0.0298835	0.178435	8.14199	30.3308	1715.67	179.08	22.8994	201.726	0	0	0	0	1.05719	51.6062	52.6633	0	0	0	1.76623	54.4296	553.327	1.54418	72.945	627.816	883.972
			Black Magic	HL	0.174824	0.0108258	0.0309814	0.383574	0.561274	2.20942	0.029769	0.0318593	0.0180663	0.0122505	0.0232828	0.0174613	0.226749	0.731923	0.176473	0.00493493	0.0180937	0.100049	4.76181	19.1092	2091.91	131.338	31.4157	219.512	0	1.7958	1.7958	0	2.55953	147.318	149.877	0	0	0	1.83279	153.506	322.815	0.92545	36.8188	360.56	733.577
			Black Magic	HL	0.236449	0.0173931	0.0485073	0.510501	1.03184	2.6184	0.0317318	0.0416667	0.0229471	0.0178119	0.0346856	0.0202225	0.226473	0.883842	0.195131	0.00886483	0.022185	0.120918	6.08958	33.4415	1038.22	129.719	36.775	279.577	0	1.7692	1.7692	0	1.00959	98.5407	99.5503	0	0	0	1.23703	102.557	515	1.43752	75.9772	592.414	974.548
			Black Magic	HL	0.258802	0.0143266	0.0469966	0.636249	0.883726	2.65987	0.0360723	0.0418092	0.0200341	0.0145899	0.0260138	0.0213341	0.238122	1.09573	0.217401	0.00406184	0.0187547	0.150753	6.38464	36.1317	1642.69	192.367	45.5493	135.19	0	1.37331	1.37331	0	1.75557	113.018	114.773	0	0	0	0	116.147	650.331	1.28504	51.7048	703.321	954.658
			Black Magic	HL	0.341594	0.0159989	0.0510252	0.45159	0.995625	2.25776	0.0254168	0.0473175	0.036053	0.0229296	0.0268731	0.0246523	0.207632	1.00153	0.215484	0.00400379	0.0284709	0.140877	5.89483	22.2105	6709.56	182.234	25.465	207.139	0	0.673009	0.673009	0	1.28867	77.717	79.0057	0	0	0	1.08114	80.7598	504.966	2.00348	75.3665	582.336	870.235
		Multiple pairwise analysis with Bonferroni correction
		Adjusted P-value	Comparisons		Alanine	Arginine	Asparagine	Aspartate	Glutamate	Glutamine	Histidine	Isoleucine	Leucine	Lysine	Methionine	Phenylalanine	Proline	Serine	Threonine	Tryptophan	Tyrosine	Valine	Total AA	SAM	SMM	Cysteine	L-Cystathionine	2PE	3MTP	3MSP	3C Bef	2PROP	4MTB	4MSB	4C Bef	3BUT	2R-2OH-3BUT	4C after	5MSP	AG	I3M	4MOI3M	NMOI3M	IG	Total
			HT CL vs	HT HL	0.258835	0.12611	0.00345047	0.00524677	0.000235898	0.0818363	0.0749722	0.0209264	0.182481	0.0306005	0.0215251	1.61986	0.755983	0.00739565	0.00397714	0.539353	0.305798	1.11869	0.00260552	0.00907407	0.0416571	0.017403	0.0026564	0.998375	0.0160866	0.467504	0.209707	2.43314	0.316598	2.39114e-05	2.66919e-05	0.00760067	0.323998	0.0634935	3.56795	0.246793	3.68812	0.0246492	1.57934	4.20697	2.96106
			HT CL vs	BM CL	1.11119	1.876	0.0985785	3.42585	1.27972	2.02877	1.47812	3.61236	0.829442	1.52433	4.41368	1.95746	0.0323998	4.29688	2.80746	4.37294	1.77582	4.13352	1.99624	0.374322	0.0957169	0.0180191	1.71963	0.00390489	0.00430762	0.00587824	0.0035697	0.0127516	0.329346	1.87424e-05	2.02376e-05	0.00124917	0.109684	0.0269161	1.32475	1.04887	0.000114177	3.35716	0.211177	0.000103097	2.94811e-05
			HT CL vs	BMHL	0.0447507	0.0467995	0.00361342	0.00490862	0.000285332	0.0389877	0.00660487	0.0242969	1.50112	0.0114049	0.246257	2.63279	1.36056	0.0106866	0.00489079	3.45921	0.626692	4.19959	0.00204347	0.00128633	0.305085	0.0562876	0.000214122	9.73929e-07	0.00430762	0.00312974	0.00215878	0.0127516	3.1544e-06	2.16318e-05	1.99995e-05	0.00124917	0.109684	0.0269161	2.47253	0.0761392	0.0715179	0.0196799	0.0073132	0.0242026	7.71473e-05
			HT HL vs	BM CL	1.14973	0.254704	0.000734916	0.000442326	0.00051688	0.052533	0.0508836	0.264637	0.0838538	1.08852	0.00277253	0.248304	0.00239991	0.00125359	0.000905962	0.242111	0.0922113	2.67934	0.00173598	0.0322752	3.09001e-05	4.57647	0.00404424	0.0042381	0.000830307	0.00692308	0.00355771	0.00931115	3.04655	0.0118501	0.0146208	1.12614e-05	0.00378366	0.000118101	1.33864	0.0205355	2.86328e-05	0.0127892	0.24314	2.10643e-05	2.35543e-05
			HT HL vs	BM HL	1.7077	1.77104	4.569	3.87723	2.06397	3.34365	0.0148264	4.77026	0.798028	3.1104	0.0431912	0.416668	0.086747	1.50175	2.92766	0.866104	4.35389	1.65328	4.59156	0.210328	0.1259	1.53521	0.160571	1.04826e-06	0.000830307	0.00620764	0.00333364	0.00931115	0.00266884	0.000156101	0.000149188	1.12614e-05	0.00378366	0.000118101	2.08047	4.14428	0.0126715	4.99235	0.00830433	0.0030621	4.62456e-05
			BM CL vs	BM HL	0.0897357	0.166707	0.00096156	0.000337672	0.00064653	0.00876445	0.000568892	0.269784	0.504369	0.635968	0.0594269	3.99552	0.162854	0.00104501	0.00109944	3.59105	0.22535	4.67165	0.00102732	0.000747316	0.747826	1.40443	0.00011731	0.234288	#DIV/0!	4.4985	4.4985	#DIV/0!	0.000244199	0.00248036	0.00225284	#DIV/0!	#DIV/0!	#DIV/0!	3.95921	0.00218184	0.00621652	0.0103136	0.062325	0.0113821	0.40831
				Units	µmol/g FW	µmol/g FW	µmol/g FW	µmol/g FW	µmol/g FW	µmol/g FW	µmol/g FW	µmol/g FW	µmol/g FW	µmol/g FW	µmol/g FW	µmol/g FW	µmol/g FW	µmol/g FW	µmol/g FW	µmol/g FW	µmol/g FW	µmol/g FW	µmol/g FW	peak area /g FW	peak area /g FW	peak area /g FW	peak area /g FW	nmol /g FW	nmol /g FW	nmol /g FW	nmol /g FW	nmol /g FW	nmol /g FW	nmol /g FW		nmol /g FW	nmol /g FW		nmol /g FW	nmol /g FW	nmol /g FW	nmol /g FW	nmol /g FW	nmol /g FW	nmol /g FW
		Average	Variety	Treatment	Alanine	Arginine	Asparagine	Aspartate	Glutamate	Glutamine	Histidine	Isoleucine	Leucine	Lysine	Methionine	Phenylalanine	Proline	Serine	Threonine	Tryptophan	Tyrosine	Valine	Total AA	SAM	SMM	Cysteine	L-Cystathionine	2PE	3MTP	3MSP	3C Bef	2PROP	4MTB	4MSB	4C Bef	3BUT	2R-2OH-3BUT	4C after	5MSP	AG	I3M	4MOI3M	NMOI3M	IG	Total
			Half Tall	CL	0.421805	0.0259676	0.222927	1.39832	6.05305	4.43614	0.0771571	0.0704966	0.0166679	0.0288154	0.0378904	0.0226668	0.272721	1.75927	0.517902	0.00412299	0.0138536	0.133729	15.5135	73.7492	647.731	109.46	182.061	2.71618	1.52661	9.09492	10.6215	37.4251	0	4.60933	4.60933	1.21874	2.04438	3.26312	1.04326	56.9623	273.971	2.59142	23.1114	299.673	359.352
			Half Tall	HL	0.277293	0.015549	0.0438199	0.540371	0.767636	2.7184	0.0455141	0.0405137	0.0359703	0.0170422	0.0210991	0.0268726	0.317666	0.862717	0.19221	0.00585295	0.0194337	0.116282	6.06424	37.7545	340.99	179.064	61.9662	3.86191	5.71458	16.5478	22.2624	49.1575	0.425238	20.2754	20.7007	3.0771	4.7932	7.8703	0.925013	100.916	256.867	1.4141	30.3163	288.598	393.376
			Black Magic	CL	0.337673	0.0348788	0.109899	1.50278	4.69189	3.87878	0.063753	0.0655481	0.0131584	0.0232594	0.0387971	0.0193108	0.190049	1.80321	0.464089	0.00425882	0.0120828	0.129404	13.3828	54.7085	1001.99	180.907	151.819	118.18	0	1.19553	1.19553	n.d	0.291183	38.103	38.3942	0	0	0	1.40827	40.822	778.824	2.79417	39.5448	821.163	980.165
			Black Magic	HL	0.236665	0.0135486	0.0444822	0.566275	0.92429	2.59039	0.0317018	0.0401605	0.0219558	0.0155567	0.0272131	0.0201504	0.244549	1.00773	0.203963	0.00453135	0.0188255	0.13109	6.14308	29.1287	2051.94	163.546	35.9089	191.548	0	1.31874	1.31874	n.d	1.7307	101.343	103.074	0	0	0	1.28792	105.68	446.808	1.41448	68.8733	517.096	814.323
				Units	µmol/g FW	µmol/g FW	µmol/g FW	µmol/g FW	µmol/g FW	µmol/g FW	µmol/g FW	µmol/g FW	µmol/g FW	µmol/g FW	µmol/g FW	µmol/g FW	µmol/g FW	µmol/g FW	µmol/g FW	µmol/g FW	µmol/g FW	µmol/g FW	µmol/g FW	peak area /g FW	peak area /g FW	peak area /g FW	peak area /g FW	nmol /g FW	nmol /g FW	nmol /g FW	nmol /g FW	nmol /g FW	nmol /g FW	nmol /g FW		nmol /g FW	nmol /g FW		nmol /g FW	nmol /g FW	nmol /g FW	nmol /g FW	nmol /g FW	nmol /g FW	nmol /g FW
		STDEV	Variety	Treatment	Alanine	Arginine	Asparagine	Aspartate	Glutamate	Glutamine	Histidine	Isoleucine	Leucine	Lysine	Methionine	Phenylalanine	Proline	Serine	Threonine	Tryptophan	Tyrosine	Valine	Total AA	SAM	SMM	Cysteine	L-Cystathionine	2PE	3MTP	3MSP	3C Bef	2PROP	4MTB	4MSB	4C Bef	3BUT	2R-2OH-3BUT	4C after	5MSP	AG	I3M	4MOI3M	NMOI3M	IG	Total
			Half Tall	CL	0.16302	0.0109473	0.116441	0.550345	2.54248	1.63093	0.0312914	0.0222101	0.00439843	0.00832951	0.0134101	0.00870423	0.0547253	0.542839	0.210945	0.00217676	0.00365531	0.0233572	5.66552	25.1232	275.709	45.7486	70.106	1.75567	1.02392	4.90613	5.65175	28.8861	0	3.1448	3.1448	0.708463	2.24384	2.80653	0.367544	32.2545	120.751	0.898535	18.3064	133.855	140.808
			Half Tall	HL	0.101904	0.00430625	0.0109302	0.211548	0.460031	0.717114	0.00797469	0.0111062	0.0231987	0.00610689	0.00389671	0.00772233	0.0633681	0.345625	0.0479933	0.00183734	0.00683718	0.0309363	1.87902	8.54283	62.5051	32.5091	29.4333	1.64728	3.17828	10.6365	13.5784	36.3638	0.596377	5.31986	5.58608	1.13578	3.16467	3.59744	0.813707	47.9355	73.8761	0.436961	6.97604	75.4712	104.847
			Black Magic	CL	0.0901491	0.0252461	0.0345923	0.454339	2.02499	0.849683	0.0154439	0.0315973	0.00517364	0.0121785	0.0105654	0.00628247	0.0485825	0.423876	0.144887	0.000986684	0.00375132	0.0496218	3.99289	12.3272	259.398	35.4852	52.0603	76.505	0	2.50012	2.50012	n.a	0.412799	12.5407	12.7484	0	0	0	0.797785	12.8686	195.778	0.971913	9.86927	193.525	206.017
			Black Magic	HL	0.0568994	0.00404028	0.013016	0.136807	0.25278	0.414713	0.00741105	0.0129094	0.013189	0.00567418	0.00411677	0.00665882	0.0431652	0.161217	0.0352652	0.00184627	0.00781354	0.027751	1.01436	6.77948	1930.18	25.6398	9.65227	56.6707	0	1.05875	1.05875	n.a	0.572884	37.6881	38.0984	0	0	0	0.915488	38.019	126.481	0.354709	27.2157	126.265	141.693
		Two way anova analysis
			Adjusted P-valupes		Alanine	Arginine	Asparagine	Aspartate	Glutamate	Glutamine	Histidine	Isoleucine	Leucine	Lysine	Methionine	Phenylalanine	Proline	Serine	Threonine	Tryptophan	Tyrosine	Valine	Total AA	SAM	SMM	Cysteine	L-Cystathionine	2PE	3MTP	3MSP	3C Bef	2PROP	4MTB	4MSB	4C before	3BUT	2R-2OH-3BUT	4C after	5MSP	Total AG	I3M	4MOI3M	NMOI3M	Total IG	Total GSLs
				Variety	0.194	0.539	0.029	0.643	0.459	0.421	0.059	0.718	0.095	0.321	0.285	0.076	0.000235642	0.482	0.752	0.289	0.543	0.734	0.552	0.026	0.009	0.047	0.117	1.0012e-09	3.8678e-06	1.50745e-05	7.583e-06	3.19729e-05	0.000141088	6.305e-08	6.085e-08	5.7053e-09	5.74956e-05	2.8988e-07	0.249	0.618	4.529e-07	0.858	0.000488699	1.6904e-07	1.27036e-09
				Treatment	0.005	0.015	4.16823e-06	2.4945e-06	4.6244e-08	0.001	0.00020944	0.004	0.027	0.009	0.000654523	0.631	0.035	1.08401e-05	4.96943e-06	0.179	0.023	0.777	2.2116e-06	1.04169e-05	0.61	0.083	6.9418e-07	0.12	0.005	0.124	0.061	0.661	3.765e-05	4.99696e-05	4.2536e-05	0.002	0.01	0.002	0.709	0.000921256	0.005	0.000308592	0.026	0.012	0.598
				Variety * Treatment	0.781	0.321	0.027	0.78	0.316	0.643	0.928	0.752	0.305	0.601	0.451	0.533	0.681	0.771	0.576	0.333	0.744	0.411	0.513	0.46	0.067	0.003	0.935	0.049	0.003	0.152	0.067	0.567	0.005	0.003	0.002	0.000443822	0.013	0.001	0.899	0.389	0.007	0.859	0.068	0.013	0.416

## Sheet: Sup. Data S4 Pearson analysis
	Supplemental Data S4: The data from Supplemental data 3 was used for Pearson's correlation analysis using the data from all conditions (CL + HL), CL: control light (130 µmol photons m-2s-1 at 22°C), HL: high light condition (800 µmol photons m-2s-1 at 26°C). The p-values are adjusted using Bonferroni correction. The Pearson's R values which give significant difference are highlighted in blue. The…
	Number of tests	666	Pearson's R
	Condition	CL + HL	Amino acids and other metabolites																							Benzenic glucosinolate	Aliphatic glucosinolate (AG)									Indole glucosinolate (IG)				Sum of all GSL
	Variety	Half Tall	Alanine	Arginine	Asparagine	Aspartate	Glutamate	Glutamine	Histidine	Isoleucine	Leucine	Lysine	Methionine	Phenylalanine	Proline	Serine	Threonine	Tryptophan	Tyrosine	Valine	Total AA	SAM	SMM	Cysteine	L-Cystathionine	2PE	3MTP	3MSP	2PROP	4MTB	4MSB	3BUT	2R-2OH-3BUT	5MSP	Total AG	I3M	4MOI3M	NMOI3M	Total IG	Total GSL
	Corrected P-Value (n=16)	Alanine		0.669202	0.841325	0.803207	0.842434	0.862353	0.792613	0.769937	-0.283045	0.691483	0.845147	0.395189	0.238961	0.8122	0.841741	-0.333112	-0.231922	0.464284	0.875217	0.73958	0.265648	-0.505517	0.855719	0.33079	-0.381275	-0.318705	-0.0388268	n.a.	-0.339647	-0.32664	0.159518	-0.397514	-0.189381	-0.221829	-0.0476692	-0.483195	-0.269154	-0.299815
		Arginine	3.05113		0.800461	0.793607	0.741333	0.817969	0.751748	0.91452	-0.0077885	0.906928	0.816155	0.45194	0.129644	0.76858	0.816752	-0.0925608	-0.00336474	0.411567	0.799227	0.645209	0.626357	-0.477519	0.771621	0.0660492	-0.567897	-0.392616	-0.172982	n.a.	-0.526036	-0.514129	-0.529229	-0.32838	-0.39258	-0.420906	-0.0146591	-0.486862	-0.453232	-0.539701
		Asparagine	0.0294086	0.130302		0.94011	0.975351	0.919775	0.914615	0.882064	-0.324634	0.871052	0.948764	0.249627	-0.0363397	0.911124	0.98144	-0.427011	-0.302443	0.310446	0.981623	0.814727	0.473224	-0.65938	0.92513	0.0765411	-0.586022	-0.358026	-0.293518	n.a.	-0.634434	-0.555537	-0.230433	-0.646308	-0.486359	-0.318592	0.204417	-0.525751	-0.361961	-0.495225
		Aspartate	0.119186	0.161849	4.20892e-05		0.927591	0.962304	0.918801	0.911618	-0.329006	0.819551	0.974743	0.255736	0.111038	0.943502	0.972335	-0.311895	-0.280381	0.357629	0.97558	0.712222	0.418822	-0.624651	0.914143	0.0130318	-0.552422	-0.331618	-0.195616	n.a.	-0.603011	-0.549243	-0.274796	-0.531311	-0.4033	-0.195761	0.171684	-0.384426	-0.230119	-0.350563
		Glutamate	0.0280874	0.675745	9.25141e-08	0.000153668		0.877885	0.866523	0.864324	-0.410779	0.828629	0.912511	0.125527	-0.0876111	0.88854	0.960026	-0.459073	-0.37877	0.364819	0.978397	0.860637	0.494774	-0.718182	0.943906	-0.0158298	-0.614813	-0.370941	-0.238934	n.a.	-0.704562	-0.608673	-0.200524	-0.663918	-0.466577	-0.155305	0.309408	-0.455081	-0.200888	-0.34936
		Glutamine	0.0115283	0.0720061	0.000308338	1.74811e-06	0.00520541		0.933544	0.913948	-0.214929	0.848575	0.959522	0.419668	0.275306	0.915828	0.947409	-0.278032	-0.173039	0.372853	0.955358	0.664671	0.371913	-0.516632	0.861831	0.217089	-0.498805	-0.353535	-0.131046	n.a.	-0.442911	-0.400875	-0.191358	-0.452897	-0.311341	-0.296126	0.0476078	-0.420893	-0.328719	-0.39879
		Histidine	0.166912	0.522443	0.000470351	0.000334636	0.00940326	8.56554e-05		0.827728	-0.312912	0.779755	0.924194	0.348402	0.170818	0.872976	0.920911	-0.508625	-0.30251	0.202035	0.920075	0.623021	0.378727	-0.564762	0.840483	0.238068	-0.494021	-0.33129	-0.270653	n.a.	-0.443018	-0.44697	-0.192396	-0.53412	-0.413583	-0.345055	0.0956737	-0.409243	-0.371956	-0.474227
		Isoleucine	0.323319	0.000473905	0.00412673	0.000593975	0.0104785	0.0004958	0.0503297		-0.0494769	0.934998	0.912254	0.460385	0.172247	0.821307	0.927227	-0.121055	-0.0127143	0.52825	0.910618	0.744319	0.461362	-0.545886	0.831335	0.0172238	-0.654975	-0.438216	-0.265613	n.a.	-0.547281	-0.533913	-0.450676	-0.461487	-0.473854	-0.17163	0.116527	-0.398634	-0.210186	-0.360194
		Leucine	191.887	650.79	146.46	142.124	75.9142	282.429	158.496	569.837		0.0653102	-0.264338	0.645946	0.144174	-0.406482	-0.283458	0.648933	0.938004	0.208529	-0.35034	-0.221419	-0.430616	0.206956	-0.40881	-0.0507645	-0.0506792	-0.124483	-0.244065	n.a.	0.331947	0.307404	-0.287132	0.347937	-0.132339	-0.208889	-0.430606	-0.0464257	-0.202822	-0.227656
		Lysine	2.00233	0.00084219	0.00747794	0.0680419	0.0486397	0.0216327	0.245096	7.36575e-05	539.522		0.832429	0.441267	-0.00111517	0.767984	0.871403	-0.148855	0.0632004	0.459274	0.856701	0.73544	0.522287	-0.556238	0.76072	0.0177899	-0.717035	-0.525905	-0.288829	n.a.	-0.600493	-0.522684	-0.476345	-0.43242	-0.523965	-0.37845	0.16914	-0.49808	-0.413901	-0.555841
		Methionine	0.0250616	0.0767856	1.44486e-05	1.09544e-07	0.000554553	2.85626e-06	0.000209875	0.000565652	214.787	0.0420213		0.375427	0.149829	0.938987	0.983905	-0.285642	-0.189693	0.427575	0.967209	0.752628	0.387997	-0.557739	0.909857	0.068764	-0.526945	-0.302668	-0.248947	n.a.	-0.528734	-0.532159	-0.242018	-0.487031	-0.416845	-0.274216	0.0457582	-0.506643	-0.319827	-0.432822
		Phenylalanine	86.4304	52.5083	233.856	225.825	428.377	70.3356	123.887	48.4401	4.57474	57.9963	101.149		0.527998	0.199317	0.318757	0.326315	0.653242	0.439142	0.249323	0.205794	-0.233337	0.0266032	0.17405	0.373821	-0.146418	-0.166863	-0.276451	n.a.	0.269124	0.226995	-0.125806	0.0572861	-0.179426	-0.357311	-0.555801	-0.387158	-0.386022	-0.397828
		Proline	248.255	421.09	595.211	454.378	497.482	201.176	351.013	348.679	395.759	663.822	386.071	23.6642		0.0680839	0.0661661	0.112815	0.246994	0.298789	0.0592847	-0.100993	-0.210209	0.319353	0.00448238	0.425007	0.190178	0.0996107	0.198925	n.a.	0.551674	0.397671	0.146442	0.213228	0.318055	0.170578	-0.493277	-0.0127947	0.151577	0.256827
		Serine	0.0881308	0.335588	0.000616798	2.82415e-05	0.00282903	0.000426952	0.00676692	0.0638574	78.7185	0.341096	4.77907e-05	305.865	534.248		0.923563	-0.377222	-0.365081	0.385294	0.941493	0.698815	0.487288	-0.606542	0.931234	0.0292943	-0.502787	-0.342212	-0.0700566	n.a.	-0.613275	-0.513802	-0.133038	-0.396407	-0.307109	-0.316752	0.134895	-0.490775	-0.356245	-0.423625
		Threonine	0.0289071	0.075185	1.2903e-08	2.05896e-07	2.62028e-06	1.72828e-05	0.000279895	0.000159002	191.399	0.0073437	4.7889e-09	152.42	537.894	0.00022205		-0.342406	-0.222658	0.411891	0.986968	0.808222	0.440399	-0.621116	0.925194	0.0497628	-0.594511	-0.35664	-0.285082	n.a.	-0.605272	-0.54986	-0.27396	-0.568416	-0.475784	-0.234256	0.176767	-0.512885	-0.282604	-0.422913
		Tryptophan	138.127	488.276	65.9505	159.569	49.0567	197.874	29.4584	436.344	4.3507	387.732	188.828	144.783	451.161	99.7464	129.352		0.721498	0.233075	-0.393987	-0.279561	-0.319644	0.382507	-0.417344	-0.130041	0.139501	0.0918373	0.0959827	n.a.	0.231971	0.323534	-0.270348	0.425849	0.150027	0.0246073	-0.348118	0.0829004	0.0306556	0.0805309
		Tyrosine	258.021	659.428	169.756	195.056	98.547	347.389	169.681	641.175	5.33061e-05	543.542	320.778	4.04306	237.365	109.491	271.182	1.06928		0.372619	-0.309581	-0.133651	-0.393098	0.268378	-0.365648	-0.0516219	-0.0548104	-0.0929721	-0.172797	n.a.	0.314713	0.314293	-0.30907	0.455083	-0.0789602	-0.114438	-0.416544	-0.188646	-0.13425	-0.148064
		Valine	46.6409	75.4071	161.106	115.778	109.708	103.183	301.716	23.5951	291.92	48.9617	65.6219	59.1357	173.798	93.6029	75.1994	256.406	103.369		0.392501	0.601362	0.112395	-0.267172	0.444384	-0.258226	-0.497686	-0.372184	-0.0370682	n.a.	-0.274863	-0.21022	-0.176066	0.186626	-0.205896	0.191367	-0.105951	-0.472712	0.11338	0.0164898
		Total AA	0.00601107	0.135567	1.2044e-08	8.67024e-08	3.70408e-08	5.60644e-06	0.000300587	0.000640879	122.154	0.0150407	6.67553e-07	234.259	551.019	3.58748e-05	1.10138e-09	87.2804	162.026	88.3398		0.806244	0.462445	-0.659834	0.948116	0.0631575	-0.584308	-0.372233	-0.197987	n.a.	-0.625732	-0.549089	-0.202179	-0.578491	-0.415806	-0.221939	0.201538	-0.466103	-0.26483	-0.384693
		SAM	0.70484	4.6314	0.0807324	1.30853	0.0125131	3.31032	6.6158	0.628448	272.969	0.777624	0.510935	296.026	472.71	1.72949	0.100911	196.036	414.043	9.14728	0.107817		0.476329	-0.636516	0.852378	-0.165655	-0.514132	-0.189288	-0.179948	n.a.	-0.655886	-0.468566	-0.179624	-0.430647	-0.365888	-0.0656751	0.17661	-0.659745	-0.146296	-0.266617
		SMM	213.133	6.28085	42.7002	70.8535	34.2095	103.932	98.5802	47.9846	63.8702	25.2739	91.6044	256.041	289.414	37.0024	58.4596	151.51	87.9133	451.922	47.4832	41.3904		-0.248257	0.504055	-0.0216245	-0.272086	-0.126064	0.288808	n.a.	-0.601947	-0.43753	-0.342584	-0.086101	0.0097134	-0.178679	0.455737	-0.312025	-0.202304	-0.171696
		Cysteine	30.4787	40.8961	3.63505	6.45048	1.15034	26.9478	15.0828	19.1212	294.278	16.8158	16.4999	614.114	151.809	8.48245	6.81327	95.6937	209.713	211.22	3.60619	5.34268	235.678		-0.761778	0.359499	0.708728	0.52206	0.339975	n.a.	0.814178	0.522027	0.426938	0.435213	0.612779	0.170758	-0.278146	0.400987	0.208286	0.415533
		L-Cystathionine	0.0157346	0.308614	0.000192887	0.00048824	2.68869e-05	0.0118209	0.0304468	0.0438434	77.1899	0.41444	0.000678691	345.746	657.246	0.000108122	0.000191762	71.7654	109.023	56.3528	1.57503e-05	0.0182981	30.9678	0.403019		-0.052697	-0.542772	-0.316979	-0.124373	n.a.	-0.69886	-0.549896	-0.183393	-0.467115	-0.367427	-0.214877	0.146209	-0.562357	-0.271506	-0.373857
		2PE	140.379	538.116	518.242	640.556	635.098	279.261	249.483	632.38	567.36	631.276	532.957	102.415	67.1273	608.883	569.287	420.389	565.711	222.596	543.624	359.5	623.804	114.178	563.646		0.329005	0.0316993	0.270591	n.a.	0.478483	0.504535	0.478213	0.0394073	0.374213	-0.310502	-0.144202	-0.0575534	-0.295658	-0.101485
		3MTP	96.6285	14.4812	11.3577	17.6393	7.50002	32.7719	34.4831	3.92432	567.524	1.1795	23.955	391.903	320.018	31.3963	10.0886	403.839	559.589	33.1663	11.6284	27.7135	205.118	1.40922	19.8597	142.124		0.86637	0.533523	n.a.	0.707645	0.596089	0.666837	0.385991	0.828028	0.0987714	-0.363484	0.330762	0.131774	0.430194
		3MSP	152.473	88.2576	115.437	139.573	104.712	119.331	139.892	59.6375	430.232	24.2449	169.508	357.506	475.252	129.531	116.629	489.618	487.513	103.716	103.677	321.414	427.423	25.3394	154.252	604.212	0.00947476		0.330932	n.a.	0.46335	0.345341	0.434933	0.125983	0.623492	0.170833	-0.334288	0.187641	0.179679	0.390894
		2PROP	590.395	347.482	179.733	311.559	248.294	418.618	206.886	213.178	241.305	185.116	234.759	199.785	306.466	530.504	189.486	481.941	347.783	593.8	307.905	336.23	185.14	131.611	430.428	206.964	22.1821	140.24		n.a.	0.161786	0.379609	0.482975	0.646066	0.902448	0.0983394	0.0530744	0.110721	0.105923	0.434912
		4MTB	n.a.	n.a.	n.a.	n.a.	n.a.	n.a.	n.a.	n.a.	n.a.	n.a.	n.a.	n.a.	n.a.	n.a.	n.a.	n.a.	n.a.	n.a.	n.a.	n.a.	n.a.	n.a.	n.a.	n.a.	n.a.	n.a.	n.a.		n.a.	n.a.	n.a.	n.a.	n.a.	n.a.	n.a.	n.a.	n.a.	n.a.
		4MSB	131.918	24.2081	5.52526	8.93135	1.53736	57.1252	57.0688	18.7973	139.254	9.26273	23.4627	208.784	17.8043	7.6756	8.64191	257.952	156.608	201.716	6.34256	3.86305	9.07033	0.0822929	1.72792	40.4991	1.44165	47.0673	365.921	n.a.		0.646981	0.551164	0.35082	0.519863	0.13359	-0.564679	0.400308	0.171374	0.350228
		3BUT	144.46	27.7144	16.9647	18.3487	8.2202	82.4848	55.0149	22.0803	164.36	25.1593	22.5412	264.976	84.6923	27.8158	18.2093	147.564	157.047	289.398	18.3836	44.7218	60.0108	25.349	18.2011	30.8065	9.86538	126.658	97.9016	n.a.	4.4961		0.474576	0.538584	0.579276	0.0225735	-0.248556	0.0499496	0.025289	0.246754
		2R-2OH-3BUT	369.707	23.3278	260.111	201.797	304.02	318.174	316.556	53.1382	187.087	41.3837	244.08	427.881	391.862	415.118	202.818	207.263	162.573	342.479	301.497	336.748	129.188	65.9932	330.727	40.6104	3.18431	61.4406	38.6863	n.a.	17.9175	42.1261		0.215588	0.695078	0.149668	-0.169391	0.171548	0.15568	0.386666
		5MSP	118.948	182.036	11.3191	41.0882	8.88326	80.0249	40.0108	74.8727	162.528	93.2487	60.8852	567.787	322.524	119.831	28.4202	97.7791	78.692	360.664	25.5347	94.457	519.296	91.366	71.6209	598.264	128.329	454.029	11.3557	n.a.	159.764	38.3392	319.234		0.607997	0.0398256	-0.200851	-0.0177204	0.0317413	0.275152
		Total AG	321.268	88.2837	37.3605	80.8409	45.6061	160.155	74.122	42.432	416.346	24.7925	72.0747	337.066	153.141	164.677	41.6183	385.734	513.686	295.873	72.7226	108.825	647.032	7.73288	107.56	102.105	0.0497621	6.56765	0.00115619	n.a.	25.9815	12.4521	1.86451	8.30272		0.149789	-0.183108	0.23944	0.168399	0.527127
		I3M	272.376	69.5821	152.589	311.334	376.786	176.781	126.919	349.685	291.383	98.7941	202.506	116.051	351.406	154.487	254.759	617.997	448.229	318.159	272.218	538.828	338.267	351.111	282.505	161.046	476.797	350.987	477.593	n.a.	414.15	621.956	386.345	588.462	386.14		0.328143	0.506969	0.993503	0.913495
		4MOI3M	573.318	637.381	298.104	349.597	162.211	573.436	482.512	444.465	63.8757	353.761	577.002	16.9085	34.755	411.864	341.346	124.142	72.2623	463.633	302.473	341.6	50.6501	197.737	392.261	395.711	110.819	136.996	562.921	n.a.	15.099	235.279	353.35	303.521	331.181	142.973		0.128428	0.328758	0.214689
		NMOI3M	38.5992	37.1664	24.2879	94.2504	50.9678	69.5903	76.9083	84.025	575.714	33.027	30.1059	92.2215	641.019	35.6811	28.1016	506.288	322.422	42.9192	45.8187	3.61186	159.431	82.4087	15.5571	554.332	140.406	324.003	454.954	n.a.	82.8728	568.927	349.82	631.412	247.6	29.9986	423.238		0.601514	0.610762
		Total IG	208.747	51.8706	112.095	260.555	303.464	142.406	103.898	289.447	300.521	73.9207	151.323	93.0612	383.096	116.971	192.41	606.238	412.994	450.139	214.165	392.111	301.308	292.285	205.833	177.309	417.338	336.66	463.684	n.a.	350.103	616.671	376.153	604.13	354.978	8.57411e-12	142.368	9.12726		0.926329
		Total GSL	172.657	20.6093	34.0461	121.955	123.028	83.917	42.2739	113.587	264.037	16.9001	62.6203	84.5834	224.407	67.9481	68.3731	510.734	389.085	633.811	94.0506	211.916	349.579	72.8932	102.386	471.807	64.1112	89.495	61.4523	n.a.	122.254	237.687	92.5844	201.363	23.9045	0.000513709	282.781	7.96937	0.00017283
	Number of tests	496	Pearson's R
	Condition	CL + HL	Amino Acids and other metabolites																							Benzenic glucosinolate	Aliphatic glucosinolate (AG)									Indole glucosinolate (IG)				Sum of all GSL
	Variety	Black Magic	Alanine	Arginine	Asparagine	Aspartate	Glutamate	Glutamine	Histidine	Isoleucine	Leucine	Lysine	Methionine	Phenylalanine	Proline	Serine	Threonine	Tryptophan	Tyrosine	Valine	Total AA	SAM	SMM	Cysteine	L-Cystathionine	2PE	3MTP	3MSP	2PROP	4MTB	4MSB	3BUT	2R-2OH-3BUT	5MSP	Total AG	I3M	4MOI3M	NMOI3M	Total IG	Total GSL
	Corrected P-Value (n=16)	Alanine		0.811467	0.821127	0.799802	0.819658	0.73599	0.654556	0.869656	0.217879	0.8553	0.639894	0.557409	-0.0541037	0.681334	0.840813	0.0654026	0.152502	0.588932	0.816662	0.470687	0.121989	0.570504	0.734614	0.0409254	n.a	n.a	n.a	n.a	-0.519805	n.a	n.a	-0.438805	-0.540202	0.604788	0.706556	-0.248044	0.61101	0.605307
		Arginine	0.0673081		0.844818	0.843289	0.889762	0.885003	0.614744	0.964599	0.125096	0.935299	0.810343	0.568937	0.232282	0.839951	0.852886	0.240125	0.0975009	0.704486	0.90762	0.512192	-0.0837989	0.583499	0.811367	-0.0382829	n.a	n.a	n.a	n.a	-0.341481	n.a	n.a	-0.465291	-0.357395	0.649323	0.878166	-0.265091	0.656678	0.668665
		Asparagine	0.0478685	0.0189258		0.916724	0.976896	0.892404	0.804769	0.858576	-0.0304318	0.800415	0.740322	0.329021	-0.158422	0.848557	0.978226	0.00508195	-0.137591	0.392717	0.960862	0.747564	-0.216742	0.417897	0.903493	-0.27037	n.a	n.a	n.a	n.a	-0.644338	n.a	n.a	-0.290556	-0.654176	0.652956	0.816773	-0.388327	0.646431	0.498158
		Aspartate	0.0991212	0.020184	0.000295736		0.958813	0.947971	0.848877	0.810105	-0.137646	0.763997	0.813115	0.29769	-0.0920898	0.916469	0.929088	-0.0092204	-0.221309	0.39518	0.977856	0.717031	-0.308556	0.468709	0.939841	-0.35826	n.a	n.a	n.a	n.a	-0.635964	n.a	n.a	-0.196943	-0.648622	0.806265	0.863038	-0.477745	0.79775	0.641188
		Glutamate	0.0504789	0.00195699	4.39702e-08	2.39757e-06		0.91969	0.828105	0.858667	-0.125847	0.807328	0.798857	0.292364	-0.124012	0.891021	0.97747	0.0307221	-0.207584	0.408139	0.988318	0.748647	-0.251478	0.438629	0.949532	-0.278579	n.a	n.a	n.a	n.a	-0.586921	n.a	n.a	-0.303364	-0.599907	0.702847	0.858266	-0.4167	0.695876	0.564819
		Glutamine	0.571682	0.00259654	0.00166339	1.19559e-05	0.000231277		0.826369	0.865548	0.0175884	0.838547	0.887344	0.458634	0.0948717	0.938922	0.887938	0.0629654	-0.0637522	0.516372	0.965875	0.729489	-0.276305	0.46968	0.872451	-0.310361	n.a	n.a	n.a	n.a	-0.539716	n.a	n.a	-0.200399	-0.55198	0.783784	0.906231	-0.384953	0.7847	0.666714
		Histidine	2.9438	5.59139	0.0843197	0.0159007	0.0369511	0.0394514		0.609167	-0.273442	0.589745	0.738678	0.13172	-0.278067	0.750513	0.84581	-0.129383	-0.358461	0.154483	0.836177	0.83618	-0.342109	0.15159	0.784352	-0.295386	n.a	n.a	n.a	n.a	-0.528186	n.a	n.a	-0.0431204	-0.53737	0.634357	0.677201	-0.435085	0.621026	0.485218
		Isoleucine	0.00598175	8.43796e-07	0.0102686	0.0705128	0.0102247	0.00734898	6.0774		0.290146	0.966609	0.749862	0.68571	0.253426	0.78031	0.861112	0.18067	0.224039	0.751757	0.880002	0.474124	-0.0217532	0.592383	0.741789	0.0381626	n.a	n.a	n.a	n.a	-0.392845	n.a	n.a	-0.444232	-0.407293	0.582792	0.814849	-0.220153	0.591502	0.611512
		Leucine	207.119	319.601	451.816	303.159	318.609	470.432	151.52	136.73		0.386339	0.0767147	0.822492	0.484963	-0.0927545	-0.0888122	0.226721	0.967647	0.555405	-0.070562	-0.30728	0.594428	0.19268	-0.266904	0.380244	n.a	n.a	n.a	n.a	0.073841	n.a	n.a	-0.0964352	0.0629411	-0.0228215	0.00165986	0.25959	0.0050667	0.169882
		Lysine	0.0119446	5.31456e-05	0.0971854	0.282922	0.0774425	0.024539	8.03335	5.63558e-07	69.1319		0.778544	0.720274	0.303955	0.725234	0.808346	0.207835	0.341862	0.75181	0.834643	0.423149	0.137172	0.518958	0.679708	0.0597866	n.a	n.a	n.a	n.a	-0.325972	n.a	n.a	-0.371379	-0.341346	0.566936	0.795065	-0.161109	0.581356	0.623155
		Methionine	3.76591	0.0699443	0.515658	0.0635922	0.102165	0.00226293	0.536361	0.408017	385.714	0.189016		0.491005	0.0831546	0.872196	0.747691	0.282221	0.0484652	0.540777	0.848588	0.743756	-0.16979	0.377571	0.755754	-0.212709	n.a	n.a	n.a	n.a	-0.420436	n.a	n.a	-0.192246	-0.442153	0.815606	0.844229	-0.306392	0.826653	0.77897
		Phenylalanine	12.3397	10.6394	105.835	130.349	134.835	36.6891	310.881	1.6688	0.0455446	0.818195	26.5094		0.47956	0.361652	0.301736	0.285547	0.7874	0.858345	0.368271	0.0361787	0.347523	0.461013	0.145315	0.361254	n.a	n.a	n.a	n.a	-0.0336883	n.a	n.a	-0.389178	-0.0544871	0.359159	0.438914	0.117631	0.392581	0.587126
		Proline	417.761	191.784	276.705	364.291	321.037	360.453	147.335	170.429	28.2283	125.191	376.701	29.8338		-0.015627	-0.129017	0.178449	0.491956	0.514205	-0.0447954	-0.323779	0.0873623	0.29392	-0.1873	0.170861	n.a	n.a	n.a	n.a	0.272066	n.a	n.a	0.0464307	0.270772	-0.150569	-0.00112691	0.133287	-0.143327	-0.0385421
		Serine	1.81444	0.0231752	0.0161237	0.000301913	0.00181212	3.58504e-05	0.4014	0.179625	363.373	0.732521	0.00524893	83.6759	473.28		0.831493	0.0399998	-0.162566	0.455078	0.934857	0.776337	-0.246317	0.580678	0.892637	-0.445162	n.a	n.a	n.a	n.a	-0.620432	n.a	n.a	-0.231839	-0.635	0.868688	0.948231	-0.468551	0.864763	0.688191
		Threonine	0.0223694	0.0133211	2.91359e-08	9.928e-05	3.69262e-08	0.00218434	0.0181455	0.00911102	368.83	0.0748406	0.430724	127.003	314.429	0.0324528		-0.0477797	-0.191012	0.416886	0.961424	0.736037	-0.236515	0.441504	0.909734	-0.258443	n.a	n.a	n.a	n.a	-0.61139	n.a	n.a	-0.26291	-0.620267	0.630738	0.787868	-0.401842	0.621441	0.481368
		Tryptophan	401.676	183.7	488.608	482.59	451.397	405.134	313.947	249.543	197.63	218.181	143.634	140.712	252.197	438.003	426.817		0.373644	0.161932	0.0386897	-0.0579078	-0.0445082	-0.0874107	0.00722174	0.441422	n.a	n.a	n.a	n.a	0.0957743	n.a	n.a	-0.171646	0.083654	0.18802	0.133267	-0.0817407	0.189047	0.413065
		Tyrosine	284.139	356.836	303.229	203.41	218.461	404.017	85.6935	200.483	4.53015e-07	96.7085	425.834	0.145709	26.246	271.551	237.361	76.3769		0.529494	-0.153658	-0.39499	0.652046	0.153051	-0.323346	0.451424	n.a	n.a	n.a	n.a	0.212803	n.a	n.a	-0.147803	0.200811	-0.034486	-0.0299932	0.268789	-0.00630501	0.215931
		Valine	8.12466	1.14675	65.6758	64.3731	57.8135	20.128	281.643	0.389005	12.6555	0.38848	15.1513	0.0103796	20.6228	37.9591	53.6586	272.336	17.3195		0.468251	0.0965407	0.178686	0.659669	0.30485	0.252984	n.a	n.a	n.a	n.a	0.0430363	n.a	n.a	-0.605158	0.0228102	0.365956	0.510513	0.23799	0.413513	0.586275
		Total AA	0.0561715	0.000596411	1.68669e-06	3.2758e-08	3.8295e-10	6.54844e-07	0.0269948	0.00345018	394.376	0.0286911	0.0161015	79.5921	431.102	5.56737e-05	1.5265e-06	439.891	282.681	33.4101		0.751273	-0.253795	0.488726	0.9424	-0.303849	n.a	n.a	n.a	n.a	-0.596011	n.a	n.a	-0.276849	-0.609586	0.764462	0.899215	-0.423802	0.760017	0.627431
		SAM	32.6144	21.0905	0.432077	0.878497	0.420593	0.664993	0.0269917	31.5158	122.506	50.8155	0.474521	443.513	109.714	0.201324	0.571037	412.331	64.4733	358.155	0.393791		-0.41482	0.253449	0.774209	-0.50839	n.a	n.a	n.a	n.a	-0.600357	n.a	n.a	-0.0981845	-0.615784	0.64321	0.630124	-0.419063	0.63191	0.396373
		SMM	323.723	375.802	208.356	121.485	172.338	148.921	96.5388	464.388	7.52223	303.773	262.668	92.8535	370.842	177.452	187.397	431.515	3.07332	251.914	170.069	54.6204		0.0770314	-0.32627	0.264046	n.a	n.a	n.a	n.a	0.205755	n.a	n.a	-0.0903482	0.200771	-0.148132	-0.0497608	0.251409	-0.12777	0.000633182
		Cysteine	10.4229	8.75663	53.1919	33.2594	44.2479	32.9417	285.293	7.74215	235.424	19.5491	74.0835	35.8571	133.515	9.09946	43.0984	370.775	283.447	2.69349	27.1485	170.407	385.27		0.524586	-0.308806	n.a	n.a	n.a	n.a	-0.391913	n.a	n.a	-0.422107	-0.406616	0.487487	0.527003	-0.201248	0.492163	0.359603
		L-Cystathionine	0.59047	0.0675383	0.000800796	3.23236e-05	9.70014e-06	0.00517959	0.159571	0.497748	157.555	1.87106	0.35128	293.278	241.7	0.00163941	0.000510131	485.497	110.038	124.464	2.40079e-05	0.213803	107.86	18.3327		-0.456062	n.a	n.a	n.a	n.a	-0.613991	n.a	n.a	-0.26789	-0.627683	0.741754	0.824335	-0.491547	0.728236	0.52646
		2PE	436.67	440.477	154.339	85.8217	146.875	120.05	132.278	440.651	72.5492	409.654	212.776	83.9255	261.363	41.6668	165.569	43.1308	39.2964	170.861	125.278	21.9957	160.236	121.285	37.6045		n.a	n.a	n.a	n.a	0.55396	n.a	n.a	-0.335264	0.547199	-0.424992	-0.275282	0.508694	-0.390956	0.0620845
		3MTP	n.a	n.a	n.a	n.a	n.a	n.a	n.a	n.a	n.a	n.a	n.a	n.a	n.a	n.a	n.a	n.a	n.a	n.a	n.a	n.a	n.a	n.a	n.a	n.a		n.a	n.a	n.a	n.a	n.a	n.a	n.a	n.a	n.a	n.a	n.a	n.a	n.a
		3MSP	n.a	n.a	n.a	n.a	n.a	n.a	n.a	n.a	n.a	n.a	n.a	n.a	n.a	n.a	n.a	n.a	n.a	n.a	n.a	n.a	n.a	n.a	n.a	n.a	n.a		n.a	n.a	n.a	n.a	n.a	n.a	n.a	n.a	n.a	n.a	n.a	n.a
		2PROP	n.a	n.a	n.a	n.a	n.a	n.a	n.a	n.a	n.a	n.a	n.a	n.a	n.a	n.a	n.a	n.a	n.a	n.a	n.a	n.a	n.a	n.a	n.a	n.a	n.a	n.a		n.a	n.a.	n.a	n.a	n.a	n.a	n.a	n.a	n.a	n.a	n.a
		4MTB	n.a	n.a	n.a	n.a	n.a	n.a	n.a	n.a	n.a	n.a	n.a	n.a	n.a	n.a	n.a	n.a	n.a	n.a	n.a	n.a	n.a	n.a	n.a	n.a	n.a	n.a	n.a		n.a	n.a	n.a	n.a	n.a	n.a	n.a	n.a	n.a	n.a
		4MSB	19.3622	96.9717	3.49961	4.01465	8.35434	15.3459	17.5854	65.6075	389.754	108.081	52.0337	447.109	152.778	5.12779	5.8798	359.21	212.672	433.632	7.35534	6.91194	220.508	66.1048	5.65515	12.8869	n.a	n.a	n.a	n.a		n.a	n.a	-0.256838	0.998858	-0.589292	-0.497354	0.608783	-0.553423	-0.200384
		3BUT	n.a	n.a	n.a	n.a	n.a	n.a	n.a	n.a	n.a	n.a	n.a	n.a	n.a	n.a	n.a	n.a	n.a	n.a	n.a	n.a	n.a	n.a	n.a	n.a	n.a	n.a	n.a	n.a	n.a		n.a	n.a	n.a	n.a	n.a	n.a	n.a	n.a
		2R-2OH-3BUT	n.a	n.a	n.a	n.a	n.a	n.a	n.a	n.a	n.a	n.a	n.a	n.a	n.a	n.a	n.a	n.a	n.a	n.a	n.a	n.a	n.a	n.a	n.a		n.a	n.a	n.a	n.a	n.a	n.a		n.a	n.a	n.a	n.a	n.a	n.a	n.a
		5MSP	44.1768	34.3956	136.379	230.508	125.672	226.56	433.511	42.0275	358.3	77.7213	235.927	67.5784	428.753	192.246	161.31	260.408	290.101	6.44675	148.43	355.897	366.701	51.2809	156.636	101.332	n.a	n.a	n.a	n.a	167.115	n.a	n.a		-0.232098	-0.185501	-0.311301	-0.333888	-0.233702	-0.45669
		Total AG	15.2565	86.375	2.96311	3.25726	6.95685	13.2092	15.7829	58.2266	405.168	97.0656	42.8417	417.213	153.968	4.07759	5.14081	376.004	226.091	462.855	6.03975	5.50425	226.136	58.5591	4.58131	14.0132	n.a	n.a	n.a	n.a	3.35991e-17	n.a	n.a	191.975		-0.608072	-0.508747	0.608435	-0.573249	-0.225885
		I3M	6.48165	3.21891	3.02586	0.080241	1.18621	0.162274	4.12001	8.84157	462.839	10.9206	0.0583007	85.2497	286.586	0.00628294	4.36534	240.856	445.957	81.0048	0.279424	3.56571	289.682	27.5006	0.498162	49.9993	n.a	n.a	n.a	n.a	8.0841	n.a	n.a	243.816	6.17656		0.824669	-0.529109	0.995428	0.854668
		4MOI3M	1.09843	0.00381764	0.0559527	0.00830679	0.0104184	0.00065957	1.96117	0.0598689	493.586	0.115181	0.0194032	44.1329	494.361	1.1552e-05	0.143668	308.858	452.451	21.4868	0.00107228	4.40806	423.976	17.8284	0.0425568	149.847	n.a	n.a	n.a	n.a	24.7881	n.a	n.a	119.306	21.9096	0.0420335		-0.332638	0.833942	0.747768
		NMOI3M	175.731	159.253	68.0416	30.3878	53.7444	69.8991	45.6949	204.656	164.469	273.357	123.219	329.535	308.832	33.3112	60.9401	378.675	155.8	185.881	50.525	52.658	172.406	225.595	26.3591	21.9224	n.a	n.a	n.a	n.a	6.11203	n.a	n.a	102.314	6.1435	17.3976	103.21		-0.445665	-0.181098
		Total IG	5.91327	2.83779	3.37943	0.105834	1.36662	0.157935	5.0812	7.83845	488.63	9.01607	0.0390331	65.7481	295.826	0.00763788	5.04886	239.653	486.83	55.2351	0.314418	4.28466	316.07	26.1891	0.684321	66.6178	n.a	n.a	n.a	n.a	12.9736	n.a	n.a	190.306	10.0521	5.48968e-13	0.0294946	41.4729		0.881286
		Total GSL	6.43272	2.29452	24.5762	3.68678	11.2246	2.37674	28.154	5.86918	262.556	4.91686	0.186717	8.33066	440.104	1.5905	29.2891	55.4466	209.241	8.42918	4.59951	63.7489	495.079	84.9679	17.9408	406.385	n.a	n.a	n.a	n.a	226.576	n.a	n.a	37.3795	198.517	0.0122925	0.429898	249.034	0.00321121

## Sheet: Sup. Data S5 DEGs
	Supple Data S5.
	Mercator4 internet interface (Schwache et al., 2019) was use to assign functional annotation to cabagge cDNA sequences extracted from Cai et al., (2020)
	BM ∩ HT								BM						HT
	Bol Gene ID	BIN Code	Name	HT log2 (FC)	adj.P.Val	BM Log2(FC)	adj.P.Val		Bol Gene ID	BIN Code	Name	BM Log2(FC)	adj.P.Val		Bol Gene ID	BIN Code	Name	HT log2 (FC)	adj.P.Val
	BolC03g018350.2J	35	not assigned	-6.98063	0.0145285	-6.01992	0.000332102		BolC01g000080.2J	21	Cell wall	-1.57707	0.00119351		BolC01g000790.2J	15	RNA biosynthesis	-1.14326	0.0129974
	BolC09g062500.2J	35	not assigned	-5.50099	0.00417344	-4.63008	0.00205518		BolC01g000140.2J	35	not assigned	1.01154	0.00185407		BolC01g001010.2J	35	not assigned	-1.41291	0.0369821
	BolC03g003290.2J	11	Phytohormones	-5.44003	0.00549734	-7.52984	2.43958e-05		BolC01g000670.2J	19	Protein degradation	-2.00502	1.185e-05		BolC01g001090.2J	35	not assigned	1.67679	0.0336436
	BolC06g035080.2J	15	RNA biosynthesis	-5.37473	0.0276432	-8.12114	0.00121048		BolC01g000730.2J	35	not assigned	-1.41323	0.00059337		BolC01g002020.2J	35	not assigned	1.90991	0.0203478
	BolC07g059450.2J	15	RNA biosynthesis	-5.30868	0.00658875	-6.96137	0.00159828		BolC01g000930.2J	9	Secondary metabolism	-1.46226	0.00179812		BolC01g003810.2J	35	not assigned	1.10073	0.0189902
	BolC05g045620.2J	35	not assigned	-5.29935	0.0460422	-5.46876	0.0147822		BolC01g000950.2J	4	Amino acid metabolism	-2.18782	0.000769853		BolC01g004150.2J	9	Secondary metabolism	1.29512	0.0180471
	BolC09g010060.2J	15	RNA biosynthesis	-5.05583	0.0288902	-4.78803	0.0018764		BolC01g001270.2J	35	not assigned	1.16785	0.0068251		BolC01g004760.2J	9	Secondary metabolism	3.76236	0.0282985
	BolC02g016530.2J	25	Nutrient uptake	-5.03345	0.0380654	-5.80119	0.0188539		BolC01g001310.2J	2	Cellular respiration	3.1481	0.00900114		BolC01g008480.2J	35	not assigned	1.03824	0.00906706
	BolC03g059050.2J	35	not assigned	-5.02645	0.0350674	-7.03277	0.00167042		BolC01g001540.2J	35	not assigned	-2.15596	0.00190226		BolC01g010520.2J	24	Solute transport	2.18281	0.0190302
	BolC02g016520.2J	35	not assigned	-4.85248	0.0125209	-4.69337	4.77239e-05		BolC01g001750.2J	35	not assigned	1.80243	0.0201451		BolC01g011230.2J	15	RNA biosynthesis	-1.19183	0.00413001
	BolC03g024620.2J	21	Cell wall	-4.71269	0.0297578	-6.90874	0.00129463		BolC01g001780.2J	15	RNA biosynthesis	1.47647	0.000396562		BolC01g011500.2J	35	not assigned	-4.32962	0.0295545
	BolC07g044010.2J	15	RNA biosynthesis	-4.54409	0.0283197	-5.7489	0.001415		BolC01g001840.2J	15	RNA biosynthesis	2.97053	0.00106413		BolC01g011680.2J	15	RNA biosynthesis	-1.48692	0.041641
	BolC08g052320.2J	35	not assigned	-4.53396	0.0302459	-6.79258	0.000387654		BolC01g001930.2J	35	not assigned	3.20235	0.0110727		BolC01g012860.2J	35	not assigned	-1.40427	0.00413001
	BolC07g015690.2J	1	Photosynthesis	-4.52076	0.00886433	-6.47906	0.000234954		BolC01g002080.2J	15	RNA biosynthesis	-4.83563	0.00111746		BolC01g013490.2J	35	not assigned	-2.61094	0.04664
	BolC04g025480.2J	1	Photosynthesis	-4.49236	0.0258787	-5.0676	8.83596e-05		BolC01g002140.2J	15	RNA biosynthesis	-1.19006	2.95978e-05		BolC01g013600.2J	16	RNA processing	-1.10439	0.0200584
	BolC06g034460.2J	24	Solute transport	-4.46505	0.00118033	-3.24482	0.000468012		BolC01g002280.2J	15	RNA biosynthesis	1.01685	0.00500369		BolC01g019780.2J	35	not assigned	-1.32934	0.0343391
	BolC07g015680.2J	1	Photosynthesis	-4.28295	0.0211172	-4.70554	3.23267e-05		BolC01g002320.2J	35	not assigned	1.28623	0.0447202		BolC01g020140.2J	9	Secondary metabolism	1.16358	0.00513963
	BolC03g001060.2J	18	Protein modification	-4.15837	0.00207631	-6.55191	0.000282616		BolC01g002340.2J	35	not assigned	-4.13458	0.00945288		BolC01g020160.2J	17	Protein biosynthesis	-1.1744	0.0249842
	BolC02g024790.2J	15	RNA biosynthesis	-4.12948	0.00207631	-2.34795	0.000765198		BolC01g002510.2J	11	Phytohormones	6.10231	0.0116538		BolC01g021630.2J	35	not assigned	-3.16496	0.0381933
	BolC06g035660.2J	15	RNA biosynthesis	-4.10376	0.00111584	-4.56166	2.5364e-05		BolC01g002610.2J	35	not assigned	1.0495	0.00191924		BolC01g026840.2J	35	not assigned	3.44757	0.0369083
	BolC04g030190.2J	11	Phytohormones	-4.06874	0.0162032	-4.41812	0.00231707		BolC01g002940.2J	35	not assigned	-3.75827	0.0025281		BolC01g028970.2J	35	not assigned	1.75571	0.0406178
	BolC02g023380.2J	35	not assigned	-4.05773	0.00520302	-3.99295	0.00441392		BolC01g003160.2J	19	Protein degradation	-1.35424	0.0143877		BolC01g035230.2J	35	not assigned	1.06384	0.0139622
	BolC02g009920.2J	24	Solute transport	-4.00897	0.00771348	-3.79419	0.00103755		BolC01g003260.2J	5	Lipid metabolism	1.09194	0.00665076		BolC01g037140.2J	35	not assigned	1.867	0.0492161
	BolC03g077240.2J	35	not assigned	-3.98892	0.00777196	-3.76968	0.00265556		BolC01g003570.2J	35	not assigned	1.43117	0.0026668		BolC01g037720.2J	35	not assigned	-2.05822	0.0252152
	BolC02g040350.2J	7	Coenzyme metabolism	-3.96141	0.0186589	-6.85296	0.000426428		BolC01g003780.2J	35	not assigned	-1.18588	0.0273346		BolC01g039760.2J	35	not assigned	1.19043	0.00388675
	BolC03g006860.2J	4	Amino acid metabolism	-3.95158	0.00264721	-4.18116	0.000217814		BolC01g003880.2J	20	Cytoskeleton	-1.56398	0.0114255		BolC01g040680.2J	35	not assigned	1.48633	0.0351358
	BolC09g067640.2J	35	not assigned	-3.94856	0.00341374	-5.14087	0.00512611		BolC01g003960.2J	35	not assigned	1.95292	0.00100275		BolC01g040900.2J	24	Solute transport	1.98262	0.0379488
	BolC02g063070.2J	15	RNA biosynthesis	-3.89342	0.0169856	-3.86906	0.000439288		BolC01g004160.2J	9	Secondary metabolism	-1.23128	3.28762e-05		BolC01g043050.2J	35	not assigned	-1.7682	0.0473988
	BolC06g021170.2J	35	not assigned	-3.86653	0.0452653	-2.1153	0.0174743		BolC01g004190.2J	15	RNA biosynthesis	1.49592	0.00579583		BolC01g044480.2J	35	not assigned	1.29414	0.0434418
	BolC01g004090.2J	8	Polyamine metabolism	-3.81289	0.0269096	-3.31614	0.00901613		BolC01g004620.2J	5	Lipid metabolism	1.46829	0.00837221		BolC01g045660.2J	19	Protein degradation	2.24817	0.00407813
	BolC01g042420.2J	35	not assigned	-3.76784	0.0465758	-5.0584	0.0376145		BolC01g004650.2J	15	RNA biosynthesis	-1.31705	0.00316158		BolC01g046640.2J	24	Solute transport	-1.09058	0.0369348
	BolC04g025300.2J	4	Amino acid metabolism	-3.76759	0.00845884	-3.70218	0.00068155		BolC01g004730.2J	35	not assigned	-1.07137	0.0180986		BolC01g047880.2J	35	not assigned	1.0413	0.0133727
	BolC05g034050.2J	15	RNA biosynthesis	-3.76723	0.0283035	-4.12493	0.00113273		BolC01g004870.2J	18	Protein modification	1.27962	0.0104648		BolC01g048060.2J	35	not assigned	2.50415	0.0357643
	BolC09g013710.2J	4	Amino acid metabolism	-3.75296	0.00207631	-3.40019	0.000797222		BolC01g004880.2J	35	not assigned	-1.05523	0.0197225		BolC01g049530.2J	35	not assigned	-1.93059	0.0367514
	BolC03g047370.2J	10	Reactive oxygen metabolism	-3.70308	0.00513963	-3.4546	0.0032348		BolC01g005060.2J	35	not assigned	-2.58004	0.000187351		BolC01g054310.2J	35	not assigned	1.38807	0.0263629
	BolC08g001510.2J	15	RNA biosynthesis	-3.66935	0.00285766	-3.0795	0.000101908		BolC01g005110.2J	19	Protein degradation	1.30992	0.00384546		BolC01g055240.2J	17	Protein biosynthesis	-1.29653	0.0428014
	BolC05g059590.2J	35	not assigned	-3.66932	0.00407813	-5.8726	0.000869654		BolC01g005500.2J	35	not assigned	-1.82788	0.032385		BolC01g055290.2J	17	Protein biosynthesis	-1.0552	0.0436807
	BolC04g002430.2J	35	not assigned	-3.6431	0.00523684	-4.79529	4.62901e-05		BolC01g005610.2J	15	RNA biosynthesis	3.08454	0.00258883		BolC01g055800.2J	11	Phytohormones	-1.79987	0.0260641
	BolC07g038400.2J	21	Cell wall	-3.62335	0.0165613	-4.9234	0.000168457		BolC01g005770.2J	35	not assigned	1.51873	0.044745		BolC01g055820.2J	35	not assigned	1.87671	0.0258146
	BolC07g046630.2J	21	Cell wall	-3.59233	0.00314654	-1.66196	0.00315445		BolC01g006180.2J	2	Cellular respiration	-1.54842	0.0156787		BolC01g056050.2J	25	Nutrient uptake	1.48409	0.0154621
	BolC09g069280.2J	35	not assigned	-3.57761	0.00207631	-5.12038	2.31079e-05		BolC01g006210.2J	11	Phytohormones	2.08525	0.0259794		BolC01g056270.2J	35	not assigned	-1.29	0.0401599
	BolC03g055630.2J	4	Amino acid metabolism	-3.53604	0.00520302	-2.94651	0.00214742		BolC01g006270.2J	15	RNA biosynthesis	1.09427	0.00901102		BolC01g056540.2J	21	Cell wall	-1.10872	0.00484346
	BolC07g018540.2J	15	RNA biosynthesis	-3.51255	0.0146753	-4.15264	0.00105741		BolC01g006330.2J	15	RNA biosynthesis	-1.0347	0.0263471		BolC01g056860.2J	35	not assigned	1.52088	0.0195154
	BolC09g000550.2J	35	not assigned	-3.50458	0.00207631	-5.65988	0.00044632		BolC01g006350.2J	35	not assigned	-1.69339	0.032126		BolC02g001120.2J	35	not assigned	-2.98139	0.0216074
	BolC09g066080.2J	35	not assigned	-3.50437	0.0114361	-4.80081	0.00258107		BolC01g006680.2J	35	not assigned	1.01239	0.0260379		BolC02g003370.2J	35	not assigned	1.98805	0.015531
	BolC04g056170.2J	35	not assigned	-3.49597	0.0376702	-2.70187	0.00716296		BolC01g006770.2J	35	not assigned	-1.67117	0.0233693		BolC02g005110.2J	35	not assigned	1.83104	0.0452021
	BolC04g030340.2J	10	Reactive oxygen metabolism	-3.45413	0.0414923	-5.34092	0.00293873		BolC01g006870.2J	35	not assigned	1.02764	0.00415108		BolC02g006100.2J	35	not assigned	-1.12902	0.0365287
	BolC03g033840.2J	35	not assigned	-3.41696	0.0162032	-2.55162	0.000996127		BolC01g006990.2J	24	Solute transport	-1.05688	0.00370777		BolC02g010330.2J	35	not assigned	2.07344	0.0177034
	BolC03g012790.2J	35	not assigned	-3.37669	0.0176508	-6.23867	5.08905e-06		BolC01g007040.2J	18	Protein modification	-1.09794	0.000136524		BolC02g011620.2J	5	Lipid metabolism	2.86901	0.0338406
	BolC06g045040.2J	35	not assigned	-3.37297	0.000831084	-2.63297	0.000210868		BolC01g008110.2J	15	RNA biosynthesis	1.1466	0.0093037		BolC02g011880.2J	12	Chromatin assembly and remodeling	-1.25139	0.0498736
	BolC04g065740.2J	15	RNA biosynthesis	-3.33577	0.0293467	-3.94373	0.0208599		BolC01g008400.2J	35	not assigned	1.10137	0.0114527		BolC02g018140.2J	35	not assigned	1.41059	0.0421172
	BolC05g049830.2J	9	Secondary metabolism	-3.31399	0.0215683	-4.35665	0.00686564		BolC01g008660.2J	15	RNA biosynthesis	-3.77813	0.00147269		BolC02g019890.2J	35	not assigned	1.53835	0.0438633
	BolC09g007770.2J	15	RNA biosynthesis	-3.25045	0.042448	-4.91755	0.00126755		BolC01g008790.2J	35	not assigned	-2.76576	0.000222258		BolC02g020970.2J	13	Cell cycle	-1.45355	0.0495201
	BolC06g011920.2J	35	not assigned	-3.24909	0.00405984	-4.74169	0.000217709		BolC01g009010.2J	24	Solute transport	-1.50264	0.00552992		BolC02g022100.2J	15	RNA biosynthesis	-1.06112	0.00243443
	BolC02g021370.2J	25	Nutrient uptake	-3.2297	0.0104499	-3.04278	0.00163448		BolC01g009110.2J	22	Membrane vesicle trafficking	-1.19799	0.000116411		BolC02g022160.2J	35	not assigned	-1.12361	0.0210003
	BolC08g028830.2J	35	not assigned	-3.2216	0.00674601	-3.30755	0.000158352		BolC01g009350.2J	16	RNA processing	1.11923	0.00523033		BolC02g022220.2J	25	Nutrient uptake	-1.03975	0.000663451
	BolC02g027060.2J	24	Solute transport	-3.19295	0.00200474	-2.2634	0.00134573		BolC01g009470.2J	35	not assigned	-6.64304	0.00306221		BolC02g025680.2J	35	not assigned	3.63467	0.0334521
	BolC01g053740.2J	35	not assigned	-3.1841	0.0105627	-3.7038	0.00183008		BolC01g009630.2J	35	not assigned	-4.55902	0.0326967		BolC02g026110.2J	15	RNA biosynthesis	-3.02903	0.044186
	BolC04g029030.2J	35	not assigned	-3.18265	0.0227265	-5.54433	0.000251783		BolC01g009780.2J	35	not assigned	1.10135	0.0062201		BolC02g026780.2J	24	Solute transport	1.21648	0.0253183
	BolC03g053670.2J	15	RNA biosynthesis	-3.17538	0.00927871	-3.42809	0.00232275		BolC01g009900.2J	35	not assigned	-2.00445	0.0246678		BolC02g027870.2J	35	not assigned	-1.03213	0.00929763
	BolC08g001650.2J	35	not assigned	-3.16484	0.0462063	-5.21928	0.0031131		BolC01g010000.2J	15	RNA biosynthesis	1.2194	0.000661374		BolC02g032100.2J	35	not assigned	1.05818	0.0168438
	BolC07g048360.2J	35	not assigned	-3.1586	0.0490719	-1.66053	0.032908		BolC01g010040.2J	24	Solute transport	2.49727	0.00420962		BolC02g033090.2J	35	not assigned	-2.02159	0.0315635
	BolC09g053970.2J	10	Reactive oxygen metabolism	-3.1491	0.00282899	-3.51549	0.000251878		BolC01g010620.2J	35	not assigned	1.19515	0.0335188		BolC02g033320.2J	35	not assigned	2.32722	0.0189902
	BolC08g018740.2J	35	not assigned	-3.12577	0.00446168	-2.69527	0.00763025		BolC01g010990.2J	35	not assigned	2.0601	0.0108647		BolC02g034070.2J	25	Nutrient uptake	-3.86023	0.0140018
	BolC05g016450.2J	35	not assigned	-3.10359	0.00747252	-3.29899	0.00611335		BolC01g011370.2J	19	Protein degradation	-5.05271	0.000578082		BolC02g034870.2J	35	not assigned	3.46522	0.0437269
	BolC06g041530.2J	2	Cellular respiration	-3.08183	0.045368	-3.17695	0.00681471		BolC01g011490.2J	35	not assigned	-1.1183	0.00222818		BolC02g037900.2J	35	not assigned	-1.04378	0.00413001
	BolC04g005200.2J	35	not assigned	-3.07467	0.0209785	-3.36505	0.00252373		BolC01g011890.2J	35	not assigned	-2.55839	0.00211282		BolC02g042230.2J	17	Protein biosynthesis	-1.36091	0.0199755
	BolC09g013040.2J	15	RNA biosynthesis	-3.06046	0.00488537	-4.29177	0.000232782		BolC01g012390.2J	21	Cell wall	-1.94642	0.0436369		BolC02g042710.2J	11	Phytohormones	-1.18268	0.00388675
	BolC07g021270.2J	15	RNA biosynthesis	-3.02567	0.0351048	-4.66315	0.000287163		BolC01g012480.2J	35	not assigned	-1.56005	0.000920029		BolC02g044070.2J	23	Protein translocation	1.5583	0.0156942
	BolC02g007180.2J	15	RNA biosynthesis	-3.01928	0.0146753	-3.16354	0.00318686		BolC01g013030.2J	35	not assigned	-1.05434	0.0167365		BolC02g044590.2J	9	Secondary metabolism	-3.11891	0.0406956
	BolC01g036330.2J	24	Solute transport	-3.00526	0.0195154	-3.33715	0.005739		BolC01g013060.2J	21	Cell wall	-1.33569	0.00187093		BolC02g045150.2J	35	not assigned	1.69923	0.0434418
	BolC03g023190.2J	35	not assigned	-2.97857	0.0283035	-3.23157	0.0237189		BolC01g013100.2J	35	not assigned	-1.42423	0.000197182		BolC02g046100.2J	18	Protein modification	-1.33431	0.00593517
	BolC06g035140.2J	35	not assigned	-2.96743	0.0442882	-4.99011	0.00176732		BolC01g013380.2J	35	not assigned	1.79395	0.0188789		BolC02g051460.2J	35	not assigned	-2.34687	0.0168967
	BolC08g058680.2J	15	RNA biosynthesis	-2.95323	0.0171144	-3.01024	0.0129506		BolC01g013430.2J	35	not assigned	-2.28625	0.0376408		BolC02g051600.2J	35	not assigned	1.01684	0.0273553
	BolC02g033950.2J	24	Solute transport	-2.94343	0.00295118	-4.03888	6.52347e-05		BolC01g013480.2J	35	not assigned	1.14033	0.0019512		BolC02g051740.2J	5	Lipid metabolism	1.48036	0.00200474
	BolC03g021560.2J	35	not assigned	-2.93879	0.0391993	-5.3652	0.007565		BolC01g013560.2J	35	not assigned	-2.02875	0.00367801		BolC02g052620.2J	1	Photosynthesis	-1.00485	0.00927637
	BolC06g047810.2J	18	Protein modification	-2.93006	0.0438038	-3.46101	0.0445183		BolC01g013640.2J	35	not assigned	1.00277	0.00712568		BolC02g055030.2J	15	RNA biosynthesis	3.33271	0.0151694
	BolC01g001520.2J	15	RNA biosynthesis	-2.92679	0.0379578	-6.09879	4.47089e-05		BolC01g013720.2J	35	not assigned	1.35544	0.007233		BolC02g056580.2J	23	Protein translocation	-1.21917	0.0452497
	BolC05g001410.2J	35	not assigned	-2.86148	0.00295118	-1.94242	0.00638375		BolC01g014290.2J	14	DNA damage response	-2.11064	0.0237214		BolC02g057650.2J	35	not assigned	-1.18324	0.0315407
	BolC04g062330.2J	24	Solute transport	-2.85772	0.0269695	-3.90894	0.00102662		BolC01g014400.2J	23	Protein translocation	-1.12405	0.000137307		BolC02g058630.2J	18	Protein modification	1.80162	0.0204762
	BolC09g038720.2J	24	Solute transport	-2.83258	0.019295	-3.07351	0.0250378		BolC01g014460.2J	24	Solute transport	-2.06778	0.00359995		BolC02g058690.2J	15	RNA biosynthesis	-2.68262	0.0390106
	BolC09g056760.2J	18	Protein modification	-2.82161	0.037396	-3.244	0.000949991		BolC01g014490.2J	1	Photosynthesis	-1.5847	1.77527e-05		BolC02g059570.2J	35	not assigned	-3.82214	0.025327
	BolC05g062140.2J	35	not assigned	-2.78289	0.00738094	-3.13826	0.00111228		BolC01g014630.2J	15	RNA biosynthesis	1.29441	0.00444392		BolC02g060290.2J	22	Membrane vesicle trafficking	1.14454	0.0492983
	BolC03g009940.2J	19	Protein degradation	-2.76586	0.0421844	-3.21048	0.00285363		BolC01g014690.2J	35	not assigned	-1.10448	0.0149815		BolC02g060360.2J	15	RNA biosynthesis	1.74432	0.0235564
	BolC07g053260.2J	7	Coenzyme metabolism	-2.74976	0.012669	-5.27209	6.28291e-05		BolC01g014980.2J	35	not assigned	2.50728	0.0203671		BolC02g061740.2J	2	Cellular respiration	-3.00408	0.0270926
	BolC05g057360.2J	35	not assigned	-2.73857	0.000558098	-2.82834	1.185e-05		BolC01g015020.2J	15	RNA biosynthesis	-1.4248	0.00927993		BolC02g062360.2J	15	RNA biosynthesis	1.55291	0.0342611
	BolC08g014760.2J	10	Reactive oxygen metabolism	-2.72336	0.0490719	-4.89846	0.0001244		BolC01g015030.2J	35	not assigned	-1.59551	0.00207771		BolC03g003140.2J	35	not assigned	-1.28529	0.00200474
	BolC07g043990.2J	15	RNA biosynthesis	-2.70818	0.0172697	-2.85512	0.00429999		BolC01g015130.2J	24	Solute transport	-1.22973	0.000452841		BolC03g003240.2J	17	Protein biosynthesis	-1.28719	0.0471046
	BolC02g056220.2J	21	Cell wall	-2.6873	0.0338662	-5.02781	0.00145975		BolC01g015420.2J	35	not assigned	-3.87732	0.0111896		BolC03g003280.2J	35	not assigned	1.94195	0.00906706
	BolC08g031450.2J	35	not assigned	-2.68238	0.0228442	-4.22355	0.000172251		BolC01g015940.2J	35	not assigned	-1.02119	0.0393558		BolC03g004170.2J	15	RNA biosynthesis	1.20164	0.00660097
	BolC05g019700.2J	35	not assigned	-2.67619	0.0358672	-3.37402	0.0135683		BolC01g016210.2J	5	Lipid metabolism	3.75232	2.43958e-05		BolC03g004180.2J	24	Solute transport	-1.04971	0.0418209
	BolC03g009570.2J	10	Reactive oxygen metabolism	-2.67204	0.00417344	-4.87693	0.000217709		BolC01g016270.2J	35	not assigned	1.50532	0.00904093		BolC03g004190.2J	4	Amino acid metabolism	1.05204	0.0256236
	BolC04g064640.2J	21	Cell wall	-2.66151	0.0155821	-2.24546	0.00768817		BolC01g016390.2J	9	Secondary metabolism	4.11334	0.00246334		BolC03g006610.2J	24	Solute transport	1.99144	0.0421108
	BolC02g026070.2J	21	Cell wall	-2.65292	0.00549053	-2.99439	0.000981801		BolC01g016420.2J	7	Coenzyme metabolism	1.041	0.00977426		BolC03g008070.2J	17	Protein biosynthesis	-1.18831	0.0475585
	BolC09g037750.2J	35	not assigned	-2.62892	0.00200474	-3.54138	0.00018194		BolC01g016670.2J	24	Solute transport	1.49249	0.0100993		BolC03g008920.2J	4	Amino acid metabolism	2.47878	0.00684995
	BolC09g065980.2J	35	not assigned	-2.62747	0.00411531	-2.41329	0.000409195		BolC01g016770.2J	18	Protein modification	1.10729	0.00761516		BolC03g009090.2J	19	Protein degradation	-1.45378	0.00255143
	BolC08g038710.2J	24	Solute transport	-2.62263	0.0229938	-2.17777	0.00357185		BolC01g017480.2J	35	not assigned	1.54623	0.00553775		BolC03g015570.2J	16	RNA processing	-1.28691	0.0115623
	BolC01g054020.2J	35	not assigned	-2.6195	0.00295118	-3.98342	2.27265e-05		BolC01g017860.2J	35	not assigned	4.10516	0.0149129		BolC03g015770.2J	35	not assigned	2.14787	0.0444905
	BolC04g058950.2J	35	not assigned	-2.61196	0.00341374	-1.932	0.000737087		BolC01g018030.2J	35	not assigned	-1.20419	0.0233945		BolC03g016730.2J	35	not assigned	-2.28974	0.0369132
	BolC03g041850.2J	35	not assigned	-2.59667	0.0390101	-4.98918	7.05516e-05		BolC01g018120.2J	35	not assigned	1.13302	0.0471534		BolC03g018370.2J	10	Reactive oxygen metabolism	-2.26417	0.00255143
	BolC02g009410.2J	35	not assigned	-2.56217	0.00413001	-4.03009	4.2577e-05		BolC01g018250.2J	19	Protein degradation	-1.8544	0.00839093		BolC03g018630.2J	35	not assigned	1.01891	0.0204825
	BolC03g063610.2J	35	not assigned	-2.55757	0.00437716	-1.69387	0.00648306		BolC01g018740.2J	35	not assigned	1.22629	0.0162391		BolC03g018990.2J	35	not assigned	1.19152	0.0457452
	BolC06g006080.2J	1	Photosynthesis	-2.54984	0.00923112	-3.68638	0.000168278		BolC01g018780.2J	35	not assigned	-1.48732	2.44725e-05		BolC03g019250.2J	35	not assigned	1.25005	0.00666148
	BolC07g020890.2J	35	not assigned	-2.51704	0.00407813	-2.4978	0.00528227		BolC01g019290.2J	35	not assigned	-1.3603	0.000178548		BolC03g019780.2J	2	Cellular respiration	-1.00444	0.0113229
	BolC09g048160.2J	35	not assigned	-2.51601	0.00207631	-2.00681	0.000465924		BolC01g019460.2J	7	Coenzyme metabolism	-1.17073	0.000150038		BolC03g020730.2J	35	not assigned	-1.61935	0.00479914
	BolC06g019030.2J	24	Solute transport	-2.514	0.0149335	-1.67245	0.0134455		BolC01g019500.2J	10	Reactive oxygen metabolism	-1.4965	0.0045783		BolC03g021510.2J	35	not assigned	2.94822	0.0113229
	BolC07g004130.2J	15	RNA biosynthesis	-2.50144	0.00513963	-3.86022	7.99578e-05		BolC01g019510.2J	35	not assigned	-2.44853	0.0228562		BolC03g021680.2J	24	Solute transport	-2.01329	0.00777594
	BolC08g025750.2J	35	not assigned	-2.49729	0.0142959	-4.63114	0.00133054		BolC01g019580.2J	35	not assigned	-1.86364	0.00297293		BolC03g022070.2J	17	Protein biosynthesis	-1.15529	0.0233128
	BolC06g029570.2J	25	Nutrient uptake	-2.48229	0.00243443	-2.18689	0.000810001		BolC01g019600.2J	15	RNA biosynthesis	1.21944	0.00182381		BolC03g022340.2J	35	not assigned	2.2014	0.00236693
	BolC02g000940.2J	35	not assigned	-2.47689	0.00529147	-4.75523	0.00151435		BolC01g019620.2J	26	Environmental stimuli response	3.36547	0.00387683		BolC03g022390.2J	35	not assigned	-2.05501	0.0381933
	BolC03g010110.2J	19	Protein degradation	-2.45981	0.0455379	-2.80551	0.0207247		BolC01g019850.2J	20	Cytoskeleton	-1.70022	0.00635602		BolC03g023590.2J	24	Solute transport	-1.08869	0.0260533
	BolC02g008580.2J	35	not assigned	-2.45835	0.0397088	-2.76695	0.013753		BolC01g020080.2J	24	Solute transport	1.57406	0.0268708		BolC03g023850.2J	17	Protein biosynthesis	-1.1246	0.0442882
	BolC04g019090.2J	1	Photosynthesis	-2.43375	0.0486073	-4.17519	2.06094e-05		BolC01g020180.2J	35	not assigned	-3.01761	0.0182965		BolC03g024180.2J	17	Protein biosynthesis	-1.08254	0.0370463
	BolC08g015800.2J	9	Secondary metabolism	-2.42126	0.0256241	-2.98313	0.00276393		BolC01g020390.2J	22	Membrane vesicle trafficking	-2.39327	0.00610661		BolC03g024900.2J	35	not assigned	-1.30269	0.0483539
	BolC04g030390.2J	10	Reactive oxygen metabolism	-2.41115	0.017693	-2.28191	0.0049416		BolC01g020450.2J	24	Solute transport	-1.3964	0.0148509		BolC03g026680.2J	11	Phytohormones	-1.07557	0.0430263
	BolC06g048810.2J	25	Nutrient uptake	-2.40918	0.00207631	-1.33678	0.0135683		BolC01g020760.2J	15	RNA biosynthesis	1.30144	0.00378824		BolC03g026780.2J	4	Amino acid metabolism	-1.1505	0.0280145
	BolC01g007150.2J	35	not assigned	-2.38934	0.00200474	-1.17688	0.0057544		BolC01g020860.2J	2	Cellular respiration	1.53424	0.00216559		BolC03g026860.2J	35	not assigned	2.45531	0.0310293
	BolC03g010280.2J	24	Solute transport	-2.38662	0.0160504	-1.63484	0.00449885		BolC01g020980.2J	35	not assigned	-3.51956	0.00294148		BolC03g028930.2J	15	RNA biosynthesis	4.99126	0.0391368
	BolC08g047460.2J	35	not assigned	-2.37258	0.0179744	-2.87972	0.00117222		BolC01g021460.2J	35	not assigned	-1.59122	0.0016677		BolC03g029070.2J	1	Photosynthesis	-1.20469	0.00965062
	BolC06g039540.2J	35	not assigned	-2.37124	0.00777196	-4.16863	0.00141324		BolC01g021510.2J	35	not assigned	-2.53806	0.000769853		BolC03g030870.2J	35	not assigned	1.41718	0.0252422
	BolC06g040010.2J	15	RNA biosynthesis	-2.34595	0.00282899	-2.41532	0.00023749		BolC01g021520.2J	20	Cytoskeleton	-1.2037	0.000120975		BolC03g031200.2J	3	Carbohydrate metabolism	1.05462	0.0300884
	BolC06g042150.2J	35	not assigned	-2.34559	0.0421837	-1.89477	0.0364212		BolC01g021590.2J	35	not assigned	1.677	0.0230183		BolC03g036070.2J	35	not assigned	1.36293	0.0416168
	BolC09g038710.2J	15	RNA biosynthesis	-2.3194	0.00542692	-4.11341	0.000201359		BolC01g021860.2J	35	not assigned	1.05575	0.0139999		BolC03g037190.2J	35	not assigned	-1.13556	0.0108191
	BolC01g052120.2J	24	Solute transport	-2.3029	0.0252422	-3.64041	0.000587354		BolC01g021890.2J	35	not assigned	1.80957	0.049287		BolC03g037350.2J	17	Protein biosynthesis	-1.34826	0.0177034
	BolC02g000320.2J	1	Photosynthesis	-2.29472	0.0137486	-4.28372	5.23946e-05		BolC01g022110.2J	12	Chromatin assembly and remodeling	1.0306	0.00140677		BolC03g037410.2J	35	not assigned	1.80347	0.0370408
	BolC06g009020.2J	35	not assigned	-2.29444	0.00906706	-3.1768	0.000228064		BolC01g022120.2J	15	RNA biosynthesis	1.26109	0.00255643		BolC03g037680.2J	17	Protein biosynthesis	-1.13263	0.0448422
	BolC04g002720.2J	15	RNA biosynthesis	-2.28413	0.024528	-4.44452	0.000120698		BolC01g022240.2J	35	not assigned	-2.50815	0.00873326		BolC03g038300.2J	24	Solute transport	1.31291	0.00107937
	BolC03g050440.2J	35	not assigned	-2.27782	0.0114055	-5.13261	1.77527e-05		BolC01g023120.2J	11	Phytohormones	1.93062	0.0324481		BolC03g039180.2J	35	not assigned	1.0248	0.0429842
	BolC02g035520.2J	23	Protein translocation	-2.26723	0.00513963	-3.33551	0.00175851		BolC01g023190.2J	35	not assigned	1.9327	0.00102528		BolC03g039830.2J	17	Protein biosynthesis	-1.00026	0.0263566
	BolC05g059520.2J	35	not assigned	-2.26498	0.0127303	-2.09626	0.00145975		BolC01g023360.2J	15	RNA biosynthesis	-2.04519	0.0263316		BolC03g040370.2J	13	Cell cycle	-1.01255	0.0204299
	BolC06g012090.2J	35	not assigned	-2.23294	0.00573162	-2.27378	0.00144107		BolC01g023390.2J	21	Cell wall	-1.7164	0.00800492		BolC03g041980.2J	35	not assigned	-1.37778	0.0200584
	BolC03g074280.2J	35	not assigned	-2.22909	0.0439215	-6.80361	0.00013675		BolC01g023430.2J	19	Protein degradation	-2.30264	4.74843e-06		BolC03g043510.2J	1	Photosynthesis	-1.24126	0.0256302
	BolC06g003820.2J	35	not assigned	-2.22639	0.0229169	-3.27737	0.000473551		BolC01g023460.2J	35	not assigned	-1.98912	0.00659135		BolC03g044450.2J	35	not assigned	-2.42309	0.0190313
	BolC01g019080.2J	11	Phytohormones	-2.22514	0.00350484	-1.95818	0.000811854		BolC01g023480.2J	35	not assigned	1.84195	0.00140057		BolC03g045750.2J	17	Protein biosynthesis	-1.00758	0.0309022
	BolC08g045960.2J	11	Phytohormones	-2.2096	0.0109009	-2.18051	0.00141364		BolC01g024080.2J	21	Cell wall	-3.106	3.51814e-05		BolC03g048300.2J	1	Photosynthesis	4.33352	0.0256241
	BolC05g016180.2J	15	RNA biosynthesis	-2.20751	0.0111106	-1.42603	0.0197466		BolC01g024130.2J	13	Cell cycle	-1.63232	0.0287355		BolC03g048310.2J	35	not assigned	1.11787	0.0279715
	BolC02g013620.2J	35	not assigned	-2.19146	0.00285591	-2.60096	0.000107276		BolC01g024560.2J	26	Environmental stimuli response	-1.66713	0.000117763		BolC03g048960.2J	12	Chromatin assembly and remodeling	1.60691	0.0210003
	BolC09g010480.2J	35	not assigned	-2.18424	0.00571226	-1.58014	0.042265		BolC01g025340.2J	35	not assigned	-3.5297	0.0208717		BolC03g053010.2J	19	Protein degradation	-1.03113	0.0107228
	BolC08g017480.2J	21	Cell wall	-2.18388	0.00479914	-3.90023	2.32036e-05		BolC01g025590.2J	21	Cell wall	-1.31771	0.0425758		BolC03g053530.2J	17	Protein biosynthesis	-1.10476	0.0237979
	BolC02g052540.2J	35	not assigned	-2.179	0.0303199	-3.31216	0.00137111		BolC01g025820.2J	10	Reactive oxygen metabolism	-8.48883	1.79625e-05		BolC03g057900.2J	35	not assigned	-3.01631	0.0041019
	BolC01g033860.2J	25	Nutrient uptake	-2.17589	0.00207631	-1.93327	0.000240015		BolC01g025830.2J	10	Reactive oxygen metabolism	-6.36984	0.00140908		BolC03g058160.2J	35	not assigned	-1.52128	0.0268711
	BolC02g027820.2J	35	not assigned	-2.16668	0.0412495	-2.21473	0.0463202		BolC01g025880.2J	35	not assigned	2.43066	0.0091194		BolC03g059710.2J	35	not assigned	1.20652	0.0151694
	BolC04g055500.2J	21	Cell wall	-2.1656	0.0478028	-2.01948	0.0288194		BolC01g025890.2J	9	Secondary metabolism	-1.16035	0.00521091		BolC03g063310.2J	24	Solute transport	2.7932	0.0212823
	BolC06g032180.2J	5	Lipid metabolism	-2.16065	0.00200474	-1.1034	0.0138302		BolC01g026040.2J	35	not assigned	2.03546	0.00802324		BolC03g064080.2J	35	not assigned	-1.18531	0.00828257
	BolC08g011140.2J	35	not assigned	-2.13832	0.00625511	-2.17822	0.00773098		BolC01g026280.2J	35	not assigned	1.73011	0.0220306		BolC03g065730.2J	15	RNA biosynthesis	-1.3762	0.0166227
	BolC01g024120.2J	35	not assigned	-2.13076	0.0227608	-3.37262	0.000563636		BolC01g026410.2J	35	not assigned	2.36592	0.00612472		BolC03g066220.2J	23	Protein translocation	-1.14176	0.0105627
	BolC05g043430.2J	35	not assigned	-2.13054	0.0432564	-2.37905	0.01118		BolC01g026690.2J	4	Amino acid metabolism	-1.35462	2.32036e-05		BolC03g069860.2J	15	RNA biosynthesis	1.55407	0.0282071
	BolC05g023180.2J	21	Cell wall	-2.12524	0.00845884	-1.88525	0.00490943		BolC01g026930.2J	35	not assigned	3.17574	4.35212e-05		BolC03g071360.2J	17	Protein biosynthesis	-1.07236	0.0335379
	BolC05g053990.2J	35	not assigned	-2.12428	0.0142959	-1.95257	0.0204257		BolC01g028050.2J	1	Photosynthesis	-1.80045	0.0032882		BolC03g072060.2J	35	not assigned	-1.0572	0.0108191
	BolC08g048250.2J	15	RNA biosynthesis	-2.12129	0.0332441	-3.52302	0.00509114		BolC01g028770.2J	35	not assigned	3.0534	0.00901302		BolC03g072090.2J	35	not assigned	-1.30099	0.0170035
	BolC06g002920.2J	5	Lipid metabolism	-2.11526	0.00424259	-2.25475	0.000327088		BolC01g029000.2J	15	RNA biosynthesis	-4.42766	0.000387892		BolC03g073270.2J	9	Secondary metabolism	-1.13636	0.0436124
	BolC06g049280.2J	35	not assigned	-2.1119	0.0361759	-6.32172	2.55953e-05		BolC01g029360.2J	24	Solute transport	3.3363	0.0028013		BolC03g074210.2J	35	not assigned	-1.113	0.0221844
	BolC05g003980.2J	35	not assigned	-2.11051	0.000663451	-3.03104	3.40967e-06		BolC01g029440.2J	35	not assigned	-2.51802	0.0420057		BolC03g075290.2J	35	not assigned	-1.29038	0.0301689
	BolC04g067440.2J	21	Cell wall	-2.10322	0.0294977	-1.99213	0.006759		BolC01g029710.2J	35	not assigned	1.15415	0.0249567		BolC03g076980.2J	35	not assigned	1.10702	0.0203891
	BolC07g015520.2J	35	not assigned	-2.10148	0.0444714	-2.21994	0.00594949		BolC01g029720.2J	35	not assigned	1.3494	0.0175887		BolC03g079300.2J	35	not assigned	-1.33128	0.00200474
	BolC08g053840.2J	3	Carbohydrate metabolism	-2.09844	0.0220675	-1.48667	0.0161377		BolC01g029830.2J	17	Protein biosynthesis	-1.22289	0.0368306		BolC03g079900.2J	9	Secondary metabolism	1.29334	0.0324963
	BolC02g023960.2J	21	Cell wall	-2.09687	0.0105627	-3.53074	0.00106947		BolC01g030120.2J	24	Solute transport	-2.42896	0.000161501		BolC03g082080.2J	35	not assigned	3.88706	0.0434256
	BolC04g047760.2J	1	Photosynthesis	-2.08706	0.0128983	-2.75726	0.000803667		BolC01g030510.2J	13	Cell cycle	-2.86118	0.0403649		BolC03g084200.2J	17	Protein biosynthesis	-1.0507	0.0402737
	BolC08g052330.2J	1	Photosynthesis	-2.07831	0.00513963	-2.64016	0.00019209		BolC01g030560.2J	35	not assigned	1.07062	0.00650393		BolC03g085220.2J	4	Amino acid metabolism	1.01342	0.0200876
	BolC08g000430.2J	19	Protein degradation	-2.07748	0.0035478	-2.12614	0.000335614		BolC01g030770.2J	35	not assigned	1.91057	0.00394462		BolC03g085520.2J	35	not assigned	1.20386	0.035099
	BolC07g034060.2J	35	not assigned	-2.07168	0.00672459	-1.19472	0.00897069		BolC01g031000.2J	35	not assigned	-1.42733	0.029593		BolC03g085890.2J	35	not assigned	1.27045	0.0337845
	BolC02g027090.2J	35	not assigned	-2.06848	0.00941466	-3.44986	6.13662e-05		BolC01g031030.2J	35	not assigned	1.02642	0.0150595		BolC03g086410.2J	6	Nucleotide metabolism	-1.03649	0.0234692
	BolC09g049950.2J	35	not assigned	-2.05669	0.0225425	-3.14769	0.00203605		BolC01g031210.2J	35	not assigned	-1.70069	0.000211209		BolC03g086760.2J	16	RNA processing	-1.18065	0.0408638
	BolC08g037570.2J	35	not assigned	-2.05551	0.0494093	-1.17628	0.0281673		BolC01g031380.2J	35	not assigned	1.05168	0.0026668		BolC04g001200.2J	3	Carbohydrate metabolism	1.74255	0.0347735
	BolC05g058690.2J	21	Cell wall	-2.05407	0.0269096	-3.17807	0.0051159		BolC01g031550.2J	35	not assigned	1.52924	0.00615292		BolC04g004170.2J	1	Photosynthesis	-1.59152	0.00458468
	BolC06g041770.2J	21	Cell wall	-2.04707	0.0310262	-2.80571	0.00188597		BolC01g032410.2J	35	not assigned	2.54841	0.0197199		BolC04g004220.2J	1	Photosynthesis	-1.92131	0.0176745
	BolC05g052170.2J	21	Cell wall	-2.04548	0.00625202	-3.49537	3.5304e-05		BolC01g032630.2J	7	Coenzyme metabolism	1.04236	9.2062e-05		BolC04g004550.2J	15	RNA biosynthesis	-1.29257	0.0295545
	BolC01g022490.2J	7	Coenzyme metabolism	-2.03798	0.00845884	-3.99704	2.02606e-05		BolC01g033300.2J	1	Photosynthesis	-1.36254	1.22705e-05		BolC04g005960.2J	35	not assigned	1.34561	0.0236237
	BolC02g017970.2J	1	Photosynthesis	-2.02943	0.0418123	-3.16906	0.00140916		BolC01g034630.2J	35	not assigned	1.07995	0.000356844		BolC04g008520.2J	17	Protein biosynthesis	-1.12007	0.0420792
	BolC03g086700.2J	4	Amino acid metabolism	-2.0053	0.000831084	-1.30717	0.00110376		BolC01g034770.2J	35	not assigned	1.30614	0.049287		BolC04g009430.2J	24	Solute transport	1.26203	0.044186
	BolC01g022890.2J	35	not assigned	-1.99855	0.00467827	-3.46153	1.77527e-05		BolC01g036050.2J	35	not assigned	1.38426	0.0042979		BolC04g010660.2J	35	not assigned	1.69664	0.000558098
	BolC02g010990.2J	35	not assigned	-1.99783	0.0170035	-2.55206	0.00113109		BolC01g036060.2J	35	not assigned	-1.46299	0.0115602		BolC04g011710.2J	35	not assigned	2.93717	0.019012
	BolC04g022910.2J	1	Photosynthesis	-1.99738	0.00323595	-1.10967	0.0184561		BolC01g036990.2J	35	not assigned	-1.65337	0.0176057		BolC04g011840.2J	35	not assigned	2.70749	0.013722
	BolC05g006500.2J	1	Photosynthesis	-1.99692	0.00388675	-3.03996	4.2577e-05		BolC01g037030.2J	35	not assigned	1.65514	0.0180986		BolC04g012400.2J	35	not assigned	-1.20445	0.00738094
	BolC03g071060.2J	1	Photosynthesis	-1.99388	0.0153787	-3.8825	4.40709e-05		BolC01g037450.2J	24	Solute transport	1.03848	0.00119399		BolC04g013910.2J	6	Nucleotide metabolism	-1.05853	0.0375452
	BolC04g051210.2J	35	not assigned	-1.99196	0.0127475	-1.65042	0.0170186		BolC01g037750.2J	15	RNA biosynthesis	1.51663	0.0192239		BolC04g014810.2J	35	not assigned	1.54347	0.0338406
	BolC08g050760.2J	13	Cell cycle	-1.98485	0.0328918	-1.74512	0.0331928		BolC01g037960.2J	35	not assigned	-3.06925	0.0140539		BolC04g015840.2J	26	Environmental stimuli response	-1.04657	0.0481509
	BolC09g012800.2J	35	not assigned	-1.98474	0.0105627	-2.31765	0.00325092		BolC01g037970.2J	35	not assigned	1.07771	0.0278201		BolC04g016590.2J	4	Amino acid metabolism	1.0816	0.0498736
	BolC07g023240.2J	15	RNA biosynthesis	-1.98422	0.00407813	-2.16496	0.000362214		BolC01g038830.2J	35	not assigned	1.03677	0.0133019		BolC04g017130.2J	35	not assigned	4.09713	0.00564025
	BolC05g058300.2J	35	not assigned	-1.97364	0.0192258	-2.75688	0.0150595		BolC01g039180.2J	35	not assigned	1.17569	4.93011e-05		BolC04g017900.2J	35	not assigned	-3.69916	0.0463179
	BolC09g006390.2J	35	not assigned	-1.96844	0.00282899	-2.42483	0.000113512		BolC01g039340.2J	35	not assigned	1.96925	0.0159162		BolC04g019320.2J	10	Reactive oxygen metabolism	-2.22469	0.00529147
	BolC09g048560.2J	35	not assigned	-1.95508	0.0301677	-2.1082	0.00143682		BolC01g039580.2J	35	not assigned	-1.41684	2.26129e-05		BolC04g020890.2J	35	not assigned	-1.0304	0.0121864
	BolC07g035420.2J	1	Photosynthesis	-1.9525	0.00287908	-3.26344	1.23469e-05		BolC01g039720.2J	35	not assigned	-2.11853	0.0310903		BolC04g021930.2J	35	not assigned	1.31092	0.0300702
	BolC09g053160.2J	35	not assigned	-1.94212	0.0408638	-2.3059	0.00127135		BolC01g039790.2J	15	RNA biosynthesis	1.32374	0.0193485		BolC04g030660.2J	35	not assigned	-1.20677	0.0148708
	BolC09g041790.2J	35	not assigned	-1.94102	0.00446168	-2.37514	0.00428923		BolC01g039850.2J	13	Cell cycle	1.33362	0.0217091		BolC04g031190.2J	35	not assigned	1.22135	0.00657861
	BolC08g050740.2J	13	Cell cycle	-1.93315	0.0357643	-1.86301	0.00352107		BolC01g040110.2J	18	Protein modification	1.42805	0.00167042		BolC04g035850.2J	35	not assigned	3.02999	0.00341374
	BolC09g039950.2J	15	RNA biosynthesis	-1.93192	0.0376515	-2.81647	0.00144711		BolC01g040290.2J	35	not assigned	1.06764	0.0149687		BolC04g038340.2J	35	not assigned	2.02981	0.0215344
	BolC06g017790.2J	19	Protein degradation	-1.93125	0.000831084	-1.05034	0.00270971		BolC01g040440.2J	35	not assigned	1.11556	0.0066383		BolC04g038850.2J	35	not assigned	1.14981	0.0253183
	BolC09g011880.2J	25	Nutrient uptake	-1.9152	0.00619143	-1.59773	0.00499346		BolC01g040460.2J	35	not assigned	4.14836	0.00808419		BolC04g040500.2J	35	not assigned	1.51297	0.0155032
	BolC01g025010.2J	35	not assigned	-1.90325	0.00564025	-1.16471	0.00709873		BolC01g040530.2J	35	not assigned	1.29098	0.00805894		BolC04g041270.2J	35	not assigned	-1.16646	0.0117327
	BolC06g035840.2J	15	RNA biosynthesis	-1.90113	0.00948796	-3.37797	1.6546e-05		BolC01g040670.2J	35	not assigned	1.17709	0.049263		BolC04g045590.2J	35	not assigned	-1.17799	0.0426879
	BolC07g038660.2J	15	RNA biosynthesis	-1.89857	0.00859676	-1.22831	0.00733971		BolC01g041210.2J	24	Solute transport	1.00338	0.0224467		BolC04g046260.2J	24	Solute transport	2.6445	0.0280145
	BolC03g045800.2J	19	Protein degradation	-1.8924	0.00255143	-1.47166	0.00175697		BolC01g041440.2J	15	RNA biosynthesis	1.80786	0.0214357		BolC04g046330.2J	7	Coenzyme metabolism	-1.60143	0.00619143
	BolC03g055780.2J	22	Membrane vesicle trafficking	-1.88831	0.0105627	-3.98223	0.000856651		BolC01g041460.2J	35	not assigned	1.24008	0.0016501		BolC04g047110.2J	3	Carbohydrate metabolism	-1.12662	0.00928185
	BolC08g025060.2J	35	not assigned	-1.88682	0.0341753	-1.42048	0.00568863		BolC01g041690.2J	12	Chromatin assembly and remodeling	-1.32218	0.000295267		BolC04g047770.2J	35	not assigned	-4.20445	0.0490719
	BolC04g016960.2J	15	RNA biosynthesis	-1.88351	0.00282899	-3.8375	5.23946e-05		BolC01g041700.2J	1	Photosynthesis	-8.66577	0.00966131		BolC04g047780.2J	35	not assigned	1.43261	0.0395982
	BolC02g003000.2J	25	Nutrient uptake	-1.88308	0.00446168	-2.67757	8.17625e-05		BolC01g041920.2J	23	Protein translocation	-1.52373	0.0332512		BolC04g048160.2J	5	Lipid metabolism	1.12066	0.0369164
	BolC09g050450.2J	35	not assigned	-1.88035	0.00499716	-2.29756	0.000224661		BolC01g042110.2J	35	not assigned	-2.18491	0.0136318		BolC04g048770.2J	1	Photosynthesis	-1.00797	0.0439215
	BolC04g041160.2J	9	Secondary metabolism	-1.87888	0.0269793	-2.93553	0.00153038		BolC01g042380.2J	35	not assigned	2.51829	0.0371862		BolC04g048870.2J	35	not assigned	-1.21277	0.0466661
	BolC06g017730.2J	1	Photosynthesis	-1.87433	0.0355166	-2.41024	0.0043389		BolC01g042410.2J	35	not assigned	-2.82376	0.000207524		BolC04g050310.2J	35	not assigned	-1.20122	0.00835828
	BolC07g009240.2J	1	Photosynthesis	-1.87334	0.00337574	-2.73124	3.0152e-05		BolC01g042490.2J	35	not assigned	1.33666	0.0118935		BolC04g050430.2J	35	not assigned	2.49932	0.0302349
	BolC04g057170.2J	35	not assigned	-1.87133	0.00660097	-3.1279	0.00592467		BolC01g042770.2J	35	not assigned	1.41947	0.00570096		BolC04g050560.2J	15	RNA biosynthesis	1.27998	0.0388102
	BolC02g038200.2J	35	not assigned	-1.86741	0.0183884	-1.70861	0.00309837		BolC01g042780.2J	35	not assigned	2.61642	0.0133839		BolC04g051100.2J	35	not assigned	1.38826	0.0432457
	BolC09g013360.2J	35	not assigned	-1.86216	0.00564025	-2.16565	0.000445829		BolC01g043030.2J	35	not assigned	-2.84352	0.000298908		BolC04g052870.2J	17	Protein biosynthesis	-1.02019	0.0385223
	BolC04g014670.2J	1	Photosynthesis	-1.85886	0.00472951	-2.84496	3.96799e-05		BolC01g043820.2J	35	not assigned	-3.43947	0.000769853		BolC04g053220.2J	35	not assigned	-1.04303	0.0261516
	BolC03g074330.2J	9	Secondary metabolism	-1.85671	0.0129649	-3.33707	0.00108279		BolC01g044170.2J	35	not assigned	2.36844	0.0409666		BolC04g053320.2J	35	not assigned	1.43797	0.00780466
	BolC03g053510.2J	35	not assigned	-1.85464	0.0391849	-2.55572	0.0093037		BolC01g044370.2J	35	not assigned	1.67537	0.0246547		BolC04g054620.2J	1	Photosynthesis	-1.28672	0.00804603
	BolC07g011950.2J	35	not assigned	-1.8489	0.0170035	-4.20459	0.000445829		BolC01g044740.2J	35	not assigned	1.3321	0.0473903		BolC04g055920.2J	35	not assigned	2.7526	0.0225425
	BolC02g062690.2J	15	RNA biosynthesis	-1.84518	0.00237912	-2.00026	0.000290445		BolC01g044820.2J	35	not assigned	1.53524	0.00352107		BolC04g056120.2J	35	not assigned	1.18976	0.0305671
	BolC09g030110.2J	35	not assigned	-1.84184	0.0164002	-2.58941	0.0137697		BolC01g045000.2J	25	Nutrient uptake	2.90438	0.00105368		BolC04g056740.2J	35	not assigned	1.44157	0.0294155
	BolC01g025810.2J	35	not assigned	-1.84085	0.0109625	-2.36535	0.000447963		BolC01g045020.2J	35	not assigned	-1.88386	0.00142374		BolC04g056830.2J	35	not assigned	-4.46535	0.00230896
	BolC06g044780.2J	35	not assigned	-1.83749	0.0105627	-2.11866	0.00118808		BolC01g045260.2J	35	not assigned	1.15912	0.0163947		BolC04g057010.2J	35	not assigned	-2.17909	0.00916105
	BolC04g033600.2J	15	RNA biosynthesis	-1.8328	0.0259271	-3.09625	0.00214121		BolC01g045820.2J	24	Solute transport	-2.4459	0.0140613		BolC04g057310.2J	35	not assigned	1.44502	0.0338406
	BolC09g027820.2J	35	not assigned	-1.83101	0.00243443	-3.25666	0.00325063		BolC01g045930.2J	21	Cell wall	1.05297	0.00615292		BolC04g059900.2J	35	not assigned	1.5693	0.0259177
	BolC04g010720.2J	21	Cell wall	-1.82007	0.0209785	-2.78124	0.000811854		BolC01g046130.2J	15	RNA biosynthesis	1.02313	0.000445829		BolC04g064050.2J	35	not assigned	-1.9322	0.0490164
	BolC09g067880.2J	35	not assigned	-1.81853	0.0104283	-1.74975	0.00111095		BolC01g046280.2J	35	not assigned	1.04548	0.0269568		BolC04g064090.2J	35	not assigned	1.80593	0.0277916
	BolC07g021790.2J	35	not assigned	-1.81811	0.00404231	-2.90716	2.31079e-05		BolC01g046380.2J	35	not assigned	1.11455	0.0456383		BolC04g064130.2J	1	Photosynthesis	1.00483	0.0282981
	BolC02g011200.2J	18	Protein modification	-1.81795	0.0309619	-2.85478	0.000426749		BolC01g046450.2J	9	Secondary metabolism	-3.64836	0.0157337		BolC04g065930.2J	35	not assigned	-1.29407	0.00965062
	BolC02g010730.2J	35	not assigned	-1.81185	0.0482935	-3.8462	0.00127997		BolC01g046670.2J	15	RNA biosynthesis	2.60046	0.0342438		BolC04g066790.2J	17	Protein biosynthesis	-1.0549	0.0454472
	BolC09g045950.2J	35	not assigned	-1.80532	0.0204762	-2.61745	0.00117638		BolC01g046950.2J	18	Protein modification	2.01505	0.0020558		BolC04g068370.2J	3	Carbohydrate metabolism	1.84755	0.0411857
	BolC09g015810.2J	10	Reactive oxygen metabolism	-1.79722	0.00711238	-2.25486	0.000344931		BolC01g047290.2J	14	DNA damage response	2.29346	0.000396256		BolC04g068420.2J	15	RNA biosynthesis	1.38994	0.0272364
	BolC09g006070.2J	11	Phytohormones	-1.7953	0.0096344	-1.46763	0.0114934		BolC01g047560.2J	18	Protein modification	-6.71088	0.000729452		BolC04g068560.2J	35	not assigned	3.84496	0.0303199
	BolC06g037190.2J	35	not assigned	-1.78003	0.00518333	-1.86709	0.000797222		BolC01g047830.2J	35	not assigned	-1.54561	0.0259429		BolC05g000620.2J	19	Protein degradation	-1.29431	0.0343611
	BolC03g066120.2J	35	not assigned	-1.77435	0.0470022	-1.51326	0.0216365		BolC01g047950.2J	35	not assigned	-2.25737	0.000590905		BolC05g005240.2J	35	not assigned	-1.04323	0.0251222
	BolC01g018270.2J	15	RNA biosynthesis	-1.76932	0.00207631	-2.08904	5.61462e-05		BolC01g048090.2J	35	not assigned	-1.0502	0.0482647		BolC05g007020.2J	25	Nutrient uptake	-1.41317	0.0155064
	BolC02g025020.2J	15	RNA biosynthesis	-1.76897	0.00907036	-2.83386	0.000109227		BolC01g048160.2J	35	not assigned	-1.056	0.0305731		BolC05g007070.2J	35	not assigned	-1.11162	0.0172659
	BolC06g046450.2J	35	not assigned	-1.76397	0.00785216	-1.12811	0.014548		BolC01g048310.2J	11	Phytohormones	-1.34824	0.0454316		BolC05g007230.2J	35	not assigned	1.42996	0.0252095
	BolC03g067130.2J	35	not assigned	-1.76072	0.00967467	-1.86473	0.00155837		BolC01g048400.2J	21	Cell wall	-4.35531	0.0109671		BolC05g007370.2J	17	Protein biosynthesis	-1.1264	0.0414488
	BolC01g039960.2J	35	not assigned	-1.76047	0.0170144	-3.27554	0.000246297		BolC01g048610.2J	35	not assigned	1.00406	0.00183011		BolC05g007460.2J	17	Protein biosynthesis	-1.47915	0.0483539
	BolC06g047320.2J	1	Photosynthesis	-1.74985	0.00541657	-2.48906	9.01755e-05		BolC01g048870.2J	35	not assigned	1.01772	0.0388655		BolC05g008320.2J	35	not assigned	-1.15403	0.00564025
	BolC08g032200.2J	35	not assigned	-1.74806	0.00955642	-2.62259	0.00108888		BolC01g048990.2J	21	Cell wall	-1.47636	0.00355561		BolC05g009120.2J	18	Protein modification	1.55566	0.0344355
	BolC04g014680.2J	1	Photosynthesis	-1.74469	0.00472951	-3.22686	1.19745e-05		BolC01g049010.2J	11	Phytohormones	-4.29785	0.00146899		BolC05g009280.2J	16	RNA processing	-1.01563	0.00417344
	BolC01g050190.2J	35	not assigned	-1.74439	0.0421172	-2.44946	0.0221798		BolC01g049050.2J	18	Protein modification	-1.25509	0.00040604		BolC05g010130.2J	7	Coenzyme metabolism	-1.49784	0.00278944
	BolC05g027400.2J	1	Photosynthesis	-1.74435	0.00282899	-2.0914	9.66589e-05		BolC01g049840.2J	24	Solute transport	1.24567	0.00117484		BolC05g014420.2J	35	not assigned	-1.38688	0.0434418
	BolC08g057110.2J	1	Photosynthesis	-1.73811	0.00629316	-2.73152	4.89044e-05		BolC01g049880.2J	15	RNA biosynthesis	-1.52089	9.9194e-05		BolC05g015210.2J	35	not assigned	-1.19629	0.0302349
	BolC07g051110.2J	15	RNA biosynthesis	-1.72572	0.00828257	-2.05989	0.000548568		BolC01g049890.2J	35	not assigned	2.64125	0.000238656		BolC05g016560.2J	35	not assigned	-1.20121	0.0294155
	BolC05g010040.2J	1	Photosynthesis	-1.72176	0.00234863	-2.18963	4.74842e-05		BolC01g050160.2J	35	not assigned	2.31105	0.0309352		BolC05g021630.2J	17	Protein biosynthesis	-1.04017	0.0468317
	BolC01g012850.2J	35	not assigned	-1.7154	0.0072734	-1.93407	0.000814746		BolC01g050200.2J	19	Protein degradation	-1.71535	0.00500204		BolC05g023960.2J	15	RNA biosynthesis	-1.1358	0.00617253
	BolC08g045820.2J	10	Reactive oxygen metabolism	-1.71519	0.037979	-2.64236	0.000960078		BolC01g050270.2J	35	not assigned	1.04211	0.00351608		BolC05g024880.2J	17	Protein biosynthesis	-1.04243	0.0470433
	BolC03g006680.2J	35	not assigned	-1.71261	0.00228255	-2.06132	2.44725e-05		BolC01g050500.2J	35	not assigned	2.20423	0.00391056		BolC05g026610.2J	17	Protein biosynthesis	-1.02756	0.00200474
	BolC04g068240.2J	35	not assigned	-1.70573	0.00569766	-3.0429	2.21981e-05		BolC01g050720.2J	35	not assigned	-3.541	0.0201662		BolC05g027040.2J	35	not assigned	-1.55004	0.00247567
	BolC03g071960.2J	18	Protein modification	-1.69737	0.0149366	-2.63596	0.000148745		BolC01g050790.2J	21	Cell wall	-2.2271	0.0177683		BolC05g027390.2J	4	Amino acid metabolism	-1.18995	0.0141384
	BolC01g001730.2J	35	not assigned	-1.69607	0.0370463	-1.32234	0.0446513		BolC01g051800.2J	35	not assigned	-1.35204	0.00656505		BolC05g028480.2J	35	not assigned	-1.72837	0.00564025
	BolC09g051140.2J	11	Phytohormones	-1.69326	0.00107937	-2.5945	1.22705e-05		BolC01g051910.2J	21	Cell wall	-1.99911	0.000929395		BolC05g031100.2J	35	not assigned	2.44339	0.0241099
	BolC05g062570.2J	15	RNA biosynthesis	-1.69267	0.00200474	-2.49054	3.40967e-06		BolC01g051950.2J	21	Cell wall	-2.52613	0.0184381		BolC05g038750.2J	35	not assigned	1.09809	0.017327
	BolC03g043900.2J	35	not assigned	-1.69232	0.036865	-1.6163	0.0161475		BolC01g052000.2J	35	not assigned	-2.4913	0.0148539		BolC05g040350.2J	17	Protein biosynthesis	-1.0323	0.0277916
	BolC03g041900.2J	24	Solute transport	-1.69043	0.012271	-1.34404	0.00730144		BolC01g052290.2J	13	Cell cycle	-1.32928	0.00735681		BolC05g041490.2J	5	Lipid metabolism	1.00552	0.0452377
	BolC02g011250.2J	35	not assigned	-1.68844	0.0148606	-2.43018	0.000118434		BolC01g052480.2J	35	not assigned	1.14538	0.0373705		BolC05g043120.2J	35	not assigned	-1.04014	0.0435357
	BolC01g004240.2J	15	RNA biosynthesis	-1.6864	0.00679029	-2.67389	9.45629e-05		BolC01g052650.2J	35	not assigned	1.10846	0.0180307		BolC05g043570.2J	6	Nucleotide metabolism	-1.32653	0.0358697
	BolC03g032390.2J	5	Lipid metabolism	-1.68552	0.0452189	-4.15053	0.000453721		BolC01g052930.2J	10	Reactive oxygen metabolism	1.96538	0.0207185		BolC05g045000.2J	35	not assigned	2.67902	0.0480946
	BolC01g010130.2J	1	Photosynthesis	-1.68092	0.0204825	-1.23276	0.0403137		BolC01g053030.2J	35	not assigned	1.32074	0.00495078		BolC05g048550.2J	18	Protein modification	1.21134	0.0171994
	BolC03g006430.2J	35	not assigned	-1.67512	0.0105627	-1.08583	0.0226316		BolC01g053210.2J	18	Protein modification	-1.0765	0.000157205		BolC05g050150.2J	17	Protein biosynthesis	-1.01766	0.0434526
	BolC09g010860.2J	35	not assigned	-1.67179	0.00939026	-1.77415	0.00157231		BolC01g053440.2J	35	not assigned	1.18257	0.0148307		BolC05g050460.2J	35	not assigned	-1.42809	0.0427484
	BolC04g040630.2J	35	not assigned	-1.67166	0.0111572	-2.62661	0.00644954		BolC01g053450.2J	22	Membrane vesicle trafficking	1.44264	0.000356079		BolC05g051350.2J	35	not assigned	-1.54227	0.0447436
	BolC05g053900.2J	1	Photosynthesis	-1.67111	0.00407813	-2.487	4.2082e-05		BolC01g053800.2J	35	not assigned	-6.81227	0.000235141		BolC05g051400.2J	35	not assigned	1.44836	0.0224681
	BolC06g044130.2J	35	not assigned	-1.67066	0.0421108	-2.15726	0.00554055		BolC01g054030.2J	5	Lipid metabolism	1.72826	0.0113849		BolC05g051600.2J	35	not assigned	2.49456	0.0484487
	BolC04g032090.2J	1	Photosynthesis	-1.66641	0.00527325	-2.11918	0.000217709		BolC01g054050.2J	35	not assigned	-2.88175	0.00630502		BolC05g053030.2J	35	not assigned	2.42317	0.0388102
	BolC01g041400.2J	35	not assigned	-1.66337	0.00968513	-3.50977	3.3216e-06		BolC01g055500.2J	17	Protein biosynthesis	6.43168	0.00223391		BolC05g056320.2J	9	Secondary metabolism	-1.631	0.0252422
	BolC07g022460.2J	1	Photosynthesis	-1.66041	0.0438009	-1.96512	0.00635045		BolC01g056300.2J	19	Protein degradation	-1.16596	0.00128995		BolC05g057160.2J	17	Protein biosynthesis	-1.09221	0.0223901
	BolC04g014160.2J	35	not assigned	-1.65989	0.0155862	-1.25617	0.0238921		BolC01g056430.2J	35	not assigned	3.11239	0.00425267		BolC05g058220.2J	15	RNA biosynthesis	1.20515	0.024528
	BolC06g010030.2J	1	Photosynthesis	-1.65816	0.00248008	-2.82254	8.75901e-06		BolC01g056880.2J	5	Lipid metabolism	-2.45411	0.0141128		BolC05g058980.2J	19	Protein degradation	-2.87807	0.0241099
	BolC07g022520.2J	19	Protein degradation	-1.6572	0.00295118	-2.10288	8.31177e-05		BolC01g057080.2J	16	RNA processing	1.08722	0.00298123		BolC05g060440.2J	35	not assigned	1.1318	0.0295545
	BolC07g043930.2J	35	not assigned	-1.65694	0.0426879	-2.44649	0.0165061		BolC01g057100.2J	15	RNA biosynthesis	3.05264	0.000495863		BolC05g060780.2J	17	Protein biosynthesis	-1.09254	0.0449123
	BolC07g017710.2J	3	Carbohydrate metabolism	-1.65343	0.00508835	-1.10209	0.0120319		BolC01g057440.2J	35	not assigned	-1.16832	0.0388664		BolC05g060810.2J	1	Photosynthesis	-1.18912	0.00200474
	BolC03g057710.2J	6	Nucleotide metabolism	-1.65328	0.00508835	-1.5912	0.00139048		BolC01g057560.2J	35	not assigned	1.22771	0.00434007		BolC06g004000.2J	35	not assigned	1.22742	0.0238006
	BolC03g043990.2J	35	not assigned	-1.65274	0.00533699	-2.09543	0.000619082		BolC01g057580.2J	35	not assigned	1.13728	0.00551549		BolC06g007680.2J	35	not assigned	1.37335	0.00200474
	BolC05g027100.2J	35	not assigned	-1.6527	0.0145172	-1.69939	0.0160384		BolC02g000250.2J	15	RNA biosynthesis	1.36501	0.0132847		BolC06g007720.2J	35	not assigned	-1.34047	0.0302193
	BolC05g050190.2J	35	not assigned	-1.65183	0.00407813	-1.82072	0.000377968		BolC02g000310.2J	18	Protein modification	1.58673	0.0246829		BolC06g008230.2J	24	Solute transport	-1.09355	0.00725462
	BolC06g027420.2J	11	Phytohormones	-1.65161	0.00200474	-1.39528	0.000631471		BolC02g000360.2J	35	not assigned	1.19423	0.0080309		BolC06g008870.2J	35	not assigned	-1.14977	0.0288902
	BolC07g058810.2J	15	RNA biosynthesis	-1.64234	0.0335224	-2.87928	0.00200234		BolC02g000370.2J	7	Coenzyme metabolism	1.15079	0.000450767		BolC06g010370.2J	16	RNA processing	-1.03342	0.040963
	BolC05g002010.2J	1	Photosynthesis	-1.64039	0.00446168	-1.96374	0.000254635		BolC02g000450.2J	35	not assigned	-1.58783	0.00111058		BolC06g012480.2J	35	not assigned	1.11848	0.00897542
	BolC05g010580.2J	3	Carbohydrate metabolism	-1.63529	0.00513963	-5.92369	1.63435e-05		BolC02g000460.2J	15	RNA biosynthesis	1.64556	0.0056648		BolC06g012730.2J	17	Protein biosynthesis	-1.0279	0.0498736
	BolC01g057430.2J	35	not assigned	-1.63342	0.0151154	-3.4192	0.000297526		BolC02g000780.2J	18	Protein modification	-3.60195	0.0035297		BolC06g013910.2J	35	not assigned	-1.65843	0.0423717
	BolC03g058390.2J	11	Phytohormones	-1.61817	0.00826428	-1.80876	0.00100611		BolC02g000960.2J	35	not assigned	1.15859	0.00380477		BolC06g013930.2J	35	not assigned	-1.02637	0.00906706
	BolC02g057690.2J	35	not assigned	-1.61715	0.0157545	-3.20421	0.000276906		BolC02g001010.2J	15	RNA biosynthesis	1.97827	0.000451281		BolC06g015890.2J	1	Photosynthesis	-1.24792	0.0103679
	BolC03g011670.2J	35	not assigned	-1.61287	0.00255143	-3.10031	5.08905e-06		BolC02g001600.2J	5	Lipid metabolism	-1.3712	0.0204689		BolC06g016060.2J	35	not assigned	1.31675	0.0429639
	BolC01g019440.2J	5	Lipid metabolism	-1.60979	0.008999	-2.1487	0.000324136		BolC02g001690.2J	35	not assigned	1.98427	0.0427741		BolC06g017280.2J	19	Protein degradation	-3.18651	0.0243672
	BolC04g053830.2J	5	Lipid metabolism	-1.60728	0.00237912	-1.90184	6.06052e-05		BolC02g002310.2J	35	not assigned	-1.83141	0.0442161		BolC06g018770.2J	35	not assigned	-1.30322	0.00898886
	BolC05g015470.2J	35	not assigned	-1.60395	0.0252422	-2.60854	0.0021008		BolC02g002400.2J	35	not assigned	-1.19994	0.0270911		BolC06g018840.2J	35	not assigned	1.88169	0.0223832
	BolC08g028230.2J	35	not assigned	-1.58985	0.0183902	1.14275	0.0416585		BolC02g002470.2J	7	Coenzyme metabolism	1.5412	1.31628e-05		BolC06g019120.2J	35	not assigned	1.14408	0.0255909
	BolC01g004020.2J	35	not assigned	-1.58914	0.0284374	-2.76059	0.000635652		BolC02g002570.2J	35	not assigned	-1.76022	0.000291337		BolC06g020720.2J	35	not assigned	4.16724	0.00416226
	BolC05g057340.2J	1	Photosynthesis	-1.57822	0.0029642	-2.48206	1.6546e-05		BolC02g002900.2J	11	Phytohormones	-3.14872	0.00216708		BolC06g020740.2J	35	not assigned	1.5082	0.0364851
	BolC08g025320.2J	35	not assigned	-1.57315	0.00679029	-1.33808	0.00475501		BolC02g003300.2J	35	not assigned	-1.333	0.0441995		BolC06g021190.2J	35	not assigned	-4.67505	0.0105376
	BolC03g021550.2J	35	not assigned	-1.57113	0.0294977	-1.59871	0.0101363		BolC02g003350.2J	15	RNA biosynthesis	-1.42635	0.000300013		BolC06g021620.2J	35	not assigned	1.73474	0.0442119
	BolC08g000920.2J	35	not assigned	-1.56497	0.0187756	-1.3659	0.0114349		BolC02g003490.2J	2	Cellular respiration	-1.00883	8.96233e-05		BolC06g022540.2J	15	RNA biosynthesis	3.20715	0.0156942
	BolC03g016450.2J	35	not assigned	-1.5637	0.00489246	-1.55669	0.00117038		BolC02g003540.2J	35	not assigned	2.74029	0.0133337		BolC06g022710.2J	35	not assigned	2.91211	0.0165965
	BolC02g019760.2J	35	not assigned	-1.56076	0.00207631	-3.02466	1.0346e-05		BolC02g003740.2J	35	not assigned	1.45825	0.00183328		BolC06g022720.2J	35	not assigned	-1.33129	0.0103015
	BolC01g000190.2J	35	not assigned	-1.5601	0.00200474	-2.04982	2.02606e-05		BolC02g004030.2J	35	not assigned	1.66266	0.00597483		BolC06g023080.2J	35	not assigned	1.93986	0.0111106
	BolC05g057810.2J	35	not assigned	-1.55256	0.0350939	2.3391	0.0186823		BolC02g004050.2J	35	not assigned	-1.46373	0.000237586		BolC06g023150.2J	16	RNA processing	-1.40223	0.0395982
	BolC03g050340.2J	1	Photosynthesis	-1.5446	0.00632365	-2.119	0.000164733		BolC02g004300.2J	19	Protein degradation	3.04814	0.0144594		BolC06g023470.2J	35	not assigned	1.77142	0.00679029
	BolC02g022170.2J	35	not assigned	-1.54134	0.00200474	-1.91966	0.000103844		BolC02g004420.2J	35	not assigned	-1.00724	0.00553629		BolC06g023680.2J	35	not assigned	-1.67428	0.00285766
	BolC09g027500.2J	35	not assigned	-1.54004	0.0029642	-2.11635	4.89044e-05		BolC02g004710.2J	35	not assigned	-1.84067	0.0193179		BolC06g023780.2J	15	RNA biosynthesis	1.71106	0.0269096
	BolC01g016010.2J	35	not assigned	-1.53721	0.040963	-1.28679	0.0156075		BolC02g004980.2J	24	Solute transport	-1.40424	0.02495		BolC06g024340.2J	35	not assigned	1.97174	0.0200333
	BolC03g066130.2J	35	not assigned	-1.53614	0.0418855	-1.34482	0.0206117		BolC02g005060.2J	11	Phytohormones	2.43394	0.00478013		BolC06g024480.2J	4	Amino acid metabolism	-1.18904	0.00854119
	BolC09g041550.2J	1	Photosynthesis	-1.53107	0.00940029	-2.30674	0.000136524		BolC02g005070.2J	35	not assigned	-1.09507	0.000842677		BolC06g025190.2J	35	not assigned	-1.66652	0.0473095
	BolC06g017310.2J	5	Lipid metabolism	-1.5283	0.0108205	-1.10848	0.0120205		BolC02g005120.2J	26	Environmental stimuli response	1.88314	0.00632766		BolC06g026630.2J	35	not assigned	1.29445	0.0395803
	BolC03g055880.2J	35	not assigned	-1.52695	0.0227265	-1.88359	0.00187942		BolC02g005190.2J	24	Solute transport	-1.29392	0.00110286		BolC06g028500.2J	2	Cellular respiration	-1.38292	0.0462063
	BolC04g035520.2J	35	not assigned	-1.51991	0.00407813	-2.28861	2.44725e-05		BolC02g005410.2J	35	not assigned	-3.35247	0.00599333		BolC06g029100.2J	15	RNA biosynthesis	1.02174	0.0170391
	BolC05g034270.2J	35	not assigned	-1.51747	0.0295545	-1.7153	0.0114736		BolC02g005520.2J	35	not assigned	1.82267	0.0274442		BolC06g030950.2J	35	not assigned	-1.05924	0.0228802
	BolC02g014820.2J	35	not assigned	-1.51691	0.0277916	-1.95921	0.00378824		BolC02g005840.2J	35	not assigned	1.14671	0.00124884		BolC06g031280.2J	35	not assigned	-1.08302	0.0481529
	BolC07g038140.2J	35	not assigned	-1.51686	0.0100656	-1.98367	0.000921051		BolC02g005930.2J	7	Coenzyme metabolism	2.08788	0.00198078		BolC06g032010.2J	20	Cytoskeleton	1.79747	0.0381607
	BolC05g013480.2J	1	Photosynthesis	-1.51358	0.00955642	-2.33265	0.000114621		BolC02g005950.2J	35	not assigned	-2.41586	0.0207934		BolC06g033090.2J	15	RNA biosynthesis	2.58377	0.0418209
	BolC06g040710.2J	35	not assigned	-1.50905	0.0165253	-2.72735	0.000157135		BolC02g006120.2J	4	Amino acid metabolism	1.32056	0.0286718		BolC06g033250.2J	24	Solute transport	1.22982	0.0421201
	BolC03g005830.2J	35	not assigned	-1.50865	0.000855806	-1.33387	0.000107295		BolC02g006200.2J	35	not assigned	-1.03763	0.00191334		BolC06g033920.2J	35	not assigned	1.01569	0.0479062
	BolC09g009390.2J	24	Solute transport	-1.50544	0.00927495	-1.90938	0.00059337		BolC02g006420.2J	24	Solute transport	-1.04389	0.00110926		BolC06g034180.2J	35	not assigned	1.11205	0.0258787
	BolC02g031960.2J	35	not assigned	-1.5013	0.0105376	-2.38304	0.00141027		BolC02g006530.2J	35	not assigned	1.24282	0.0105697		BolC06g034580.2J	35	not assigned	1.0586	0.0148708
	BolC02g053590.2J	1	Photosynthesis	-1.4987	0.008999	-2.45062	6.35434e-05		BolC02g006870.2J	24	Solute transport	-2.8345	0.000210868		BolC06g037240.2J	16	RNA processing	-1.10728	0.0490719
	BolC01g009330.2J	4	Amino acid metabolism	-1.49641	0.00207631	-1.28927	0.000613944		BolC02g007240.2J	35	not assigned	1.78649	0.002598		BolC06g037480.2J	15	RNA biosynthesis	2.9878	0.00941466
	BolC09g060270.2J	24	Solute transport	-1.49141	0.00416226	-1.74036	0.000275812		BolC02g007270.2J	35	not assigned	-6.64004	0.0427252		BolC06g039470.2J	35	not assigned	2.76973	0.0149335
	BolC06g025120.2J	17	Protein biosynthesis	-1.49032	0.0223832	-1.07494	0.0245334		BolC02g007280.2J	19	Protein degradation	-5.60047	0.0174743		BolC06g039980.2J	35	not assigned	3.14002	0.0236237
	BolC04g012920.2J	15	RNA biosynthesis	-1.49031	0.0354569	-3.67054	0.00250125		BolC02g007530.2J	35	not assigned	1.30731	0.0286231		BolC06g040790.2J	12	Chromatin assembly and remodeling	2.38365	0.0456271
	BolC03g039440.2J	4	Amino acid metabolism	-1.48976	0.0187234	-1.85821	0.00152252		BolC02g007590.2J	35	not assigned	-1.84075	0.0286495		BolC06g040860.2J	21	Cell wall	-1.29699	0.0423016
	BolC05g003110.2J	35	not assigned	-1.48842	0.00780466	-3.15454	2.43958e-05		BolC02g007850.2J	9	Secondary metabolism	1.97876	1.22705e-05		BolC06g041680.2J	24	Solute transport	-4.72897	0.0182116
	BolC07g024500.2J	1	Photosynthesis	-1.4844	0.0125209	-2.4852	9.66937e-05		BolC02g008330.2J	35	not assigned	2.11097	0.014368		BolC06g042270.2J	35	not assigned	-1.62709	0.0250518
	BolC04g040330.2J	15	RNA biosynthesis	-1.48353	0.0186331	-1.64495	0.000546047		BolC02g009430.2J	3	Carbohydrate metabolism	-1.08505	0.00151231		BolC06g042510.2J	35	not assigned	1.23043	0.0183857
	BolC09g069360.2J	35	not assigned	-1.48082	0.00827489	-2.71589	4.1155e-05		BolC02g009450.2J	35	not assigned	-1.09764	0.00471776		BolC06g043620.2J	35	not assigned	1.14174	0.00700871
	BolC08g018500.2J	2	Cellular respiration	-1.47747	0.00472951	-1.99542	7.81466e-05		BolC02g009470.2J	35	not assigned	-1.16386	0.0234899		BolC06g043720.2J	35	not assigned	-1.24275	0.0101609
	BolC04g021690.2J	15	RNA biosynthesis	-1.47438	0.0216397	-1.78113	0.00197742		BolC02g009770.2J	15	RNA biosynthesis	2.02543	0.00716296		BolC06g051020.2J	9	Secondary metabolism	-1.47439	0.0399881
	BolC05g042170.2J	1	Photosynthesis	-1.46634	0.0102061	-2.17866	0.000176058		BolC02g010230.2J	24	Solute transport	-1.48751	0.030574		BolC07g000670.2J	9	Secondary metabolism	-1.43534	0.0425936
	BolC03g067020.2J	1	Photosynthesis	-1.46491	0.0111112	-2.27569	0.000124069		BolC02g011060.2J	35	not assigned	-1.06544	0.000824916		BolC07g004150.2J	13	Cell cycle	-2.19185	0.0234273
	BolC05g000380.2J	24	Solute transport	-1.46394	0.00700871	-1.20679	0.00518985		BolC02g011240.2J	11	Phytohormones	-1.50982	0.00306927		BolC07g004790.2J	35	not assigned	-3.76251	0.00588743
	BolC04g020280.2J	35	not assigned	-1.46238	0.0236237	-1.28531	0.00945111		BolC02g011590.2J	35	not assigned	-1.44187	0.00049412		BolC07g005460.2J	19	Protein degradation	-1.16235	0.0108152
	BolC03g047130.2J	1	Photosynthesis	-1.46061	0.00948796	-2.37306	7.03609e-05		BolC02g011910.2J	21	Cell wall	1.01529	0.00624604		BolC07g006800.2J	6	Nucleotide metabolism	-1.11249	0.0463512
	BolC05g045990.2J	19	Protein degradation	-1.45957	0.0328447	-3.40372	0.000142314		BolC02g012030.2J	19	Protein degradation	1.01108	0.0306456		BolC07g007740.2J	25	Nutrient uptake	-2.44051	0.00207631
	BolC05g045810.2J	1	Photosynthesis	-1.45624	0.0210003	-2.30342	0.000398067		BolC02g012080.2J	35	not assigned	1.33694	0.0487736		BolC07g011100.2J	35	not assigned	-4.48614	0.0223901
	BolC02g023640.2J	35	not assigned	-1.45496	0.00234863	-1.59467	7.82001e-05		BolC02g012470.2J	19	Protein degradation	1.42829	0.00784135		BolC07g012420.2J	4	Amino acid metabolism	-1.1467	0.0416332
	BolC01g004610.2J	21	Cell wall	-1.4544	0.0109003	-1.87233	0.000366526		BolC02g012690.2J	35	not assigned	-3.55206	0.0376408		BolC07g013610.2J	35	not assigned	-1.07461	0.00410489
	BolC03g010920.2J	3	Carbohydrate metabolism	-1.44925	0.0293467	-1.52167	0.00191815		BolC02g013030.2J	12	Chromatin assembly and remodeling	2.96944	0.0119941		BolC07g016290.2J	35	not assigned	1.01789	0.0256241
	BolC02g004740.2J	35	not assigned	-1.44733	0.0243863	-1.67682	0.00325045		BolC02g013090.2J	35	not assigned	-1.80449	8.7855e-06		BolC07g016720.2J	35	not assigned	-1.25149	0.0167345
	BolC01g048390.2J	21	Cell wall	-1.4441	0.0233714	-1.81348	0.00119472		BolC02g013110.2J	22	Membrane vesicle trafficking	-1.51624	0.0134455		BolC07g020680.2J	15	RNA biosynthesis	-1.5272	0.0346171
	BolC05g007420.2J	17	Protein biosynthesis	-1.44155	0.0309296	-1.40701	0.0144594		BolC02g013240.2J	35	not assigned	-1.59934	0.0481769		BolC07g021990.2J	35	not assigned	-1.65087	0.0434418
	BolC09g009030.2J	1	Photosynthesis	-1.43985	0.00484346	-2.01616	7.59632e-05		BolC02g013250.2J	35	not assigned	1.05445	0.0298437		BolC07g024860.2J	24	Solute transport	-1.02439	0.013722
	BolC05g029450.2J	1	Photosynthesis	-1.43401	0.00282899	-2.35789	1.185e-05		BolC02g013260.2J	35	not assigned	-2.11286	0.0156862		BolC07g028040.2J	35	not assigned	1.11285	0.0385223
	BolC02g014340.2J	35	not assigned	-1.434	0.00836924	-1.61331	0.000975432		BolC02g013490.2J	35	not assigned	3.02948	2.93843e-05		BolC07g028380.2J	26	Environmental stimuli response	1.11439	0.00666148
	BolC06g038960.2J	1	Photosynthesis	-1.42989	0.00207631	-1.96362	2.32036e-05		BolC02g013860.2J	35	not assigned	-1.18535	0.000965381		BolC07g029880.2J	35	not assigned	1.46856	0.0206181
	BolC01g005570.2J	5	Lipid metabolism	-1.41976	0.0245575	-2.45896	3.65614e-05		BolC02g014010.2J	18	Protein modification	1.76863	0.0389746		BolC07g029930.2J	35	not assigned	1.34473	0.0414488
	BolC04g060000.2J	1	Photosynthesis	-1.41792	0.00413001	-1.53609	0.000403501		BolC02g014280.2J	18	Protein modification	2.54538	0.023772		BolC07g031860.2J	11	Phytohormones	-2.01824	0.0326605
	BolC08g037840.2J	17	Protein biosynthesis	-1.41261	0.0421108	-1.51924	0.0105796		BolC02g014970.2J	35	not assigned	-2.50526	0.00151389		BolC07g035200.2J	35	not assigned	-1.02288	0.0286516
	BolC05g018690.2J	24	Solute transport	-1.41159	0.00484346	-2.8545	6.25263e-06		BolC02g015000.2J	35	not assigned	-1.92817	0.0135683		BolC07g035300.2J	35	not assigned	1.41378	0.0297817
	BolC04g010930.2J	24	Solute transport	-1.40838	0.0408208	-3.29456	0.000187963		BolC02g015500.2J	15	RNA biosynthesis	1.13952	0.000426749		BolC07g037030.2J	35	not assigned	1.78502	0.0372376
	BolC01g031570.2J	15	RNA biosynthesis	-1.40787	0.015573	-2.74081	4.2577e-05		BolC02g015630.2J	35	not assigned	3.27758	0.0038888		BolC07g037380.2J	15	RNA biosynthesis	1.37798	0.0267319
	BolC03g001670.2J	35	not assigned	-1.40227	0.0168486	-2.23679	0.00109317		BolC02g015730.2J	11	Phytohormones	1.41036	0.0048857		BolC07g038150.2J	35	not assigned	-1.16497	0.0283035
	BolC08g002450.2J	1	Photosynthesis	-1.40218	0.0105376	-2.66283	2.53116e-05		BolC02g016060.2J	20	Cytoskeleton	-1.24632	0.00840723		BolC07g038460.2J	15	RNA biosynthesis	-1.20055	0.00968513
	BolC09g009130.2J	19	Protein degradation	-1.40124	0.00974209	-1.83639	0.00155533		BolC02g016390.2J	21	Cell wall	-3.24982	0.000872611		BolC07g039770.2J	17	Protein biosynthesis	-1.05957	0.0376702
	BolC01g021220.2J	35	not assigned	-1.3989	0.0200584	-1.6084	0.00318686		BolC02g016510.2J	15	RNA biosynthesis	-4.08316	0.00078008		BolC07g040460.2J	24	Solute transport	-1.35167	0.0105627
	BolC05g058860.2J	35	not assigned	-1.39091	0.0112199	-1.32884	0.00252872		BolC02g016970.2J	35	not assigned	-2.33036	0.0371304		BolC07g041610.2J	35	not assigned	2.58993	0.0334521
	BolC08g043260.2J	9	Secondary metabolism	-1.39046	0.0045471	-1.94299	7.03609e-05		BolC02g017120.2J	13	Cell cycle	-1.03156	0.00615292		BolC07g041640.2J	35	not assigned	-1.03829	0.00483202
	BolC08g054410.2J	1	Photosynthesis	-1.38249	0.00513963	-1.9943	7.55275e-05		BolC02g017330.2J	4	Amino acid metabolism	2.14728	0.00443944		BolC07g041680.2J	35	not assigned	1.2611	0.0165253
	BolC04g043960.2J	1	Photosynthesis	-1.37953	0.00533699	-1.756	0.000222258		BolC02g017750.2J	35	not assigned	1.60294	0.00268479		BolC07g041990.2J	9	Secondary metabolism	-1.65362	0.0485521
	BolC08g018840.2J	35	not assigned	-1.3772	0.0236713	-1.74576	0.00173327		BolC02g017940.2J	35	not assigned	1.83931	0.00572963		BolC07g042020.2J	15	RNA biosynthesis	2.53289	0.046362
	BolC01g008770.2J	35	not assigned	-1.37294	0.0493649	-4.526	0.00025759		BolC02g019090.2J	35	not assigned	-1.1382	0.0124154		BolC07g044030.2J	35	not assigned	2.16533	0.0406178
	BolC09g051100.2J	35	not assigned	-1.37054	0.00785216	-1.32311	0.00131869		BolC02g019180.2J	35	not assigned	1.84808	6.46017e-05		BolC07g044210.2J	35	not assigned	1.78436	0.0498736
	BolC01g052150.2J	25	Nutrient uptake	-1.36949	0.00365483	-1.43608	0.000504425		BolC02g019220.2J	5	Lipid metabolism	4.65482	0.00437281		BolC07g044310.2J	35	not assigned	2.46867	0.0302349
	BolC05g051330.2J	7	Coenzyme metabolism	-1.36904	0.0186016	-2.4246	0.000129655		BolC02g019840.2J	15	RNA biosynthesis	-1.21084	0.000624184		BolC07g045450.2J	35	not assigned	-1.82157	0.00611964
	BolC07g059080.2J	35	not assigned	-1.36899	0.0365287	-2.79505	0.00132268		BolC02g019860.2J	26	Environmental stimuli response	-1.06659	0.00147739		BolC07g046410.2J	24	Solute transport	1.26791	0.00323595
	BolC04g031280.2J	1	Photosynthesis	-1.36283	0.0189902	-2.42147	0.000113512		BolC02g020050.2J	35	not assigned	1.06313	0.00667813		BolC07g046500.2J	17	Protein biosynthesis	-1.05593	0.0271581
	BolC09g035330.2J	35	not assigned	-1.36182	0.0316935	-1.15552	0.041532		BolC02g020090.2J	35	not assigned	-1.46576	0.000188831		BolC07g047530.2J	17	Protein biosynthesis	-1.18761	0.047839
	BolC01g003010.2J	35	not assigned	-1.35988	0.0223832	-3.21456	2.1563e-05		BolC02g020120.2J	15	RNA biosynthesis	1.50779	6.34277e-05		BolC07g047590.2J	18	Protein modification	-2.3319	0.0178832
	BolC02g056570.2J	15	RNA biosynthesis	-1.35929	0.015531	-1.37768	0.0245431		BolC02g020150.2J	1	Photosynthesis	-1.28713	0.000464		BolC07g047960.2J	35	not assigned	2.0546	0.0200876
	BolC07g043870.2J	18	Protein modification	-1.35678	0.0315635	-1.84549	0.00197742		BolC02g020330.2J	35	not assigned	1.31103	0.00167296		BolC07g048830.2J	6	Nucleotide metabolism	1.26995	0.00564025
	BolC07g038490.2J	35	not assigned	-1.35415	0.00407813	-2.77647	5.50115e-06		BolC02g020440.2J	24	Solute transport	-3.88868	0.0196495		BolC07g050900.2J	35	not assigned	1.19704	0.000155677
	BolC05g021780.2J	9	Secondary metabolism	-1.35046	0.00552664	-1.63343	0.000376171		BolC02g020500.2J	35	not assigned	-3.33938	0.0304514		BolC07g054070.2J	24	Solute transport	1.59243	0.0298445
	BolC01g055280.2J	35	not assigned	-1.34769	0.0130428	-1.66023	0.000960078		BolC02g021310.2J	35	not assigned	-1.03988	0.00151653		BolC07g054500.2J	35	not assigned	-1.03227	0.040963
	BolC01g050130.2J	1	Photosynthesis	-1.34511	0.00495709	-2.24971	2.43958e-05		BolC02g021360.2J	35	not assigned	1.61787	0.0140464		BolC07g054750.2J	35	not assigned	-1.65751	0.0272364
	BolC09g010340.2J	15	RNA biosynthesis	-1.34376	0.0145285	-2.49968	0.00061511		BolC02g021600.2J	35	not assigned	1.25185	0.000116183		BolC07g056250.2J	35	not assigned	-1.74356	0.0487922
	BolC03g036100.2J	13	Cell cycle	-1.34084	0.0176508	-1.96726	0.000427441		BolC02g022210.2J	35	not assigned	-3.54195	0.00569881		BolC07g058120.2J	35	not assigned	-2.16474	0.0484887
	BolC05g037110.2J	18	Protein modification	-1.33918	0.0188617	-1.0505	0.0103799		BolC02g022240.2J	35	not assigned	-1.17495	0.0028865		BolC07g058610.2J	17	Protein biosynthesis	-1.09628	0.028181
	BolC09g049080.2J	17	Protein biosynthesis	-1.33669	0.0391527	-1.38982	0.0128047		BolC02g022470.2J	35	not assigned	-3.36249	0.0259824		BolC07g060530.2J	15	RNA biosynthesis	1.48497	0.0200876
	BolC08g058070.2J	1	Photosynthesis	-1.33312	0.0156647	-2.49449	5.424e-05		BolC02g022950.2J	10	Reactive oxygen metabolism	-1.82745	0.00284719		BolC08g000090.2J	5	Lipid metabolism	1.75401	0.0313368
	BolC04g026510.2J	35	not assigned	-1.33185	0.0256236	-1.13407	0.0140539		BolC02g023040.2J	35	not assigned	-1.75681	8.7855e-06		BolC08g000790.2J	35	not assigned	2.03812	0.0302193
	BolC08g049420.2J	1	Photosynthesis	-1.33023	0.00363931	-1.69451	9.86855e-05		BolC02g023060.2J	1	Photosynthesis	-3.23344	0.0141262		BolC08g000820.2J	35	not assigned	-1.83749	0.02122
	BolC02g039080.2J	1	Photosynthesis	-1.32758	0.00207631	-1.65087	3.69418e-05		BolC02g023270.2J	15	RNA biosynthesis	1.27299	0.00924178		BolC08g000900.2J	5	Lipid metabolism	3.19439	0.0487565
	BolC03g070440.2J	17	Protein biosynthesis	-1.32409	0.00888986	-1.67681	0.000487501		BolC02g023450.2J	35	not assigned	2.02449	5.62582e-05		BolC08g003010.2J	35	not assigned	1.82461	0.0470052
	BolC09g040380.2J	35	not assigned	-1.32354	0.00672459	-1.20922	0.00662743		BolC02g023460.2J	35	not assigned	-1.53412	0.0359004		BolC08g003260.2J	17	Protein biosynthesis	-3.41032	0.0372239
	BolC07g040930.2J	35	not assigned	-1.32264	0.016387	-2.67596	3.36106e-05		BolC02g023700.2J	13	Cell cycle	-2.28407	0.000799512		BolC08g004400.2J	35	not assigned	-2.78407	0.0263566
	BolC04g057600.2J	15	RNA biosynthesis	-1.32261	0.0100656	-1.81121	0.00101102		BolC02g023760.2J	1	Photosynthesis	-1.52001	4.2577e-05		BolC08g009130.2J	35	not assigned	-1.11104	0.00513963
	BolC09g010140.2J	35	not assigned	-1.32215	0.0109493	-2.70748	3.23267e-05		BolC02g023830.2J	35	not assigned	1.43868	0.0214057		BolC08g012410.2J	35	not assigned	1.17817	0.0271363
	BolC01g021210.2J	2	Cellular respiration	-1.32164	0.00417344	-1.48095	0.000402382		BolC02g023850.2J	35	not assigned	-2.76975	0.00381801		BolC08g012510.2J	35	not assigned	1.07099	0.00629159
	BolC07g034170.2J	35	not assigned	-1.31884	0.0291323	-2.12826	0.000339939		BolC02g024120.2J	15	RNA biosynthesis	1.47057	0.0390062		BolC08g013250.2J	24	Solute transport	1.1619	0.0120336
	BolC05g020660.2J	35	not assigned	-1.31767	0.0425744	-3.39137	0.000104567		BolC02g024510.2J	35	not assigned	2.03218	0.0200154		BolC08g015740.2J	17	Protein biosynthesis	-1.00277	0.0290553
	BolC09g026940.2J	24	Solute transport	-1.31741	0.0176626	-1.31768	0.000640952		BolC02g024730.2J	35	not assigned	1.10349	6.46017e-05		BolC08g016350.2J	17	Protein biosynthesis	-1.10764	0.0283035
	BolC05g028290.2J	1	Photosynthesis	-1.31687	0.00579765	-2.24705	2.43958e-05		BolC02g025050.2J	24	Solute transport	-3.0212	0.0133117		BolC08g017550.2J	35	not assigned	1.23799	0.0052172
	BolC03g029960.2J	24	Solute transport	-1.31442	0.0259383	-2.27568	0.000210868		BolC02g025330.2J	35	not assigned	-5.54756	0.00407421		BolC08g018860.2J	35	not assigned	-1.60897	0.046223
	BolC03g071620.2J	1	Photosynthesis	-1.31363	0.0144539	-2.24179	9.19791e-05		BolC02g025450.2J	15	RNA biosynthesis	1.02364	0.000383638		BolC08g019400.2J	35	not assigned	1.88042	0.0291323
	BolC06g017090.2J	1	Photosynthesis	-1.31274	0.00282899	-1.33565	0.000312421		BolC02g025780.2J	35	not assigned	-1.51063	0.0229522		BolC08g020160.2J	5	Lipid metabolism	4.18363	0.0117216
	BolC02g030090.2J	35	not assigned	-1.30941	0.0396993	-1.77906	0.000929395		BolC02g025880.2J	35	not assigned	1.09417	0.00153327		BolC08g024520.2J	35	not assigned	1.2255	0.014879
	BolC08g011850.2J	1	Photosynthesis	-1.3069	0.00207631	-1.44511	9.91949e-05		BolC02g025970.2J	35	not assigned	1.29785	0.000740745		BolC08g025070.2J	5	Lipid metabolism	-1.20386	0.0247164
	BolC04g017410.2J	35	not assigned	-1.30648	0.0446838	-1.71916	0.00256831		BolC02g025980.2J	15	RNA biosynthesis	1.25587	0.0096878		BolC08g025890.2J	35	not assigned	1.03176	0.0152137
	BolC02g063450.2J	1	Photosynthesis	-1.3058	0.00407813	-1.91662	4.23101e-05		BolC02g026150.2J	21	Cell wall	-2.08839	0.0424552		BolC08g026650.2J	35	not assigned	1.28177	0.0432457
	BolC03g001270.2J	35	not assigned	-1.3045	0.00432308	-1.71728	9.23148e-05		BolC02g026730.2J	35	not assigned	-2.53039	0.00115761		BolC08g027090.2J	17	Protein biosynthesis	-1.03707	0.0437607
	BolC04g001930.2J	35	not assigned	-1.29844	0.0127475	-1.49944	0.00255619		BolC02g026960.2J	35	not assigned	1.15737	0.00123495		BolC08g027200.2J	35	not assigned	1.15174	0.0176626
	BolC04g006050.2J	19	Protein degradation	-1.29609	0.00941466	-1.32973	0.000969252		BolC02g027020.2J	13	Cell cycle	-1.16463	0.0282118		BolC08g027270.2J	35	not assigned	-1.02886	0.0381946
	BolC07g047800.2J	7	Coenzyme metabolism	-1.29198	0.00295118	-1.87906	2.83687e-05		BolC02g027190.2J	35	not assigned	-1.52445	1.63435e-05		BolC08g028590.2J	1	Photosynthesis	-1.45456	0.00503409
	BolC06g030300.2J	35	not assigned	-1.29049	0.00282899	-1.51846	6.05358e-05		BolC02g027560.2J	15	RNA biosynthesis	-1.35695	0.00569881		BolC08g029530.2J	15	RNA biosynthesis	1.09111	0.0358792
	BolC09g053140.2J	3	Carbohydrate metabolism	-1.29028	0.00625511	-1.38778	0.00102169		BolC02g027880.2J	15	RNA biosynthesis	1.54942	0.040056		BolC08g029800.2J	35	not assigned	-1.17524	0.0115816
	BolC03g023360.2J	35	not assigned	-1.28939	0.016506	-2.0236	0.00029495		BolC02g027980.2J	35	not assigned	2.46384	0.00708869		BolC08g031470.2J	19	Protein degradation	1.55302	0.0139622
	BolC04g038080.2J	1	Photosynthesis	-1.28826	0.0228161	-2.22914	0.000210868		BolC02g028040.2J	35	not assigned	-4.85247	0.00527804		BolC08g032040.2J	19	Protein degradation	-2.64839	0.0494093
	BolC04g049480.2J	9	Secondary metabolism	-1.28045	0.0253177	-1.38807	0.00861466		BolC02g028050.2J	15	RNA biosynthesis	-2.779	0.00772278		BolC08g032770.2J	5	Lipid metabolism	1.14056	0.00865078
	BolC06g005480.2J	35	not assigned	-1.27379	0.0330704	-2.35787	8.96229e-05		BolC02g028090.2J	35	not assigned	-1.77681	0.00454793		BolC08g033260.2J	35	not assigned	-1.16528	0.0236237
	BolC04g066600.2J	4	Amino acid metabolism	-1.27134	0.00461857	-1.35056	0.000584752		BolC02g028230.2J	15	RNA biosynthesis	2.10259	0.0346102		BolC08g033490.2J	18	Protein modification	1.91075	0.0452377
	BolC06g032950.2J	35	not assigned	-1.26968	0.0292852	-1.91349	0.00115705		BolC02g028540.2J	24	Solute transport	-4.8639	0.00124585		BolC08g034350.2J	35	not assigned	1.14512	0.0137476
	BolC09g021260.2J	7	Coenzyme metabolism	-1.26589	0.00407813	-1.83607	4.23101e-05		BolC02g028720.2J	35	not assigned	1.05506	0.0424973		BolC08g034660.2J	35	not assigned	1.89529	0.00107937
	BolC05g028260.2J	24	Solute transport	-1.26198	0.0418855	-1.09457	0.00890283		BolC02g029020.2J	15	RNA biosynthesis	2.12882	0.000515989		BolC08g035370.2J	35	not assigned	-1.18732	0.0256115
	BolC05g062160.2J	1	Photosynthesis	-1.26053	0.00508835	-2.01869	3.51814e-05		BolC02g029220.2J	35	not assigned	1.09721	0.0013613		BolC08g036720.2J	17	Protein biosynthesis	-1.09878	0.0452021
	BolC06g043410.2J	35	not assigned	-1.26044	0.0293709	-2.45909	0.00030405		BolC02g029340.2J	35	not assigned	-1.3141	0.000819112		BolC08g039010.2J	6	Nucleotide metabolism	-1.2383	0.0224315
	BolC02g060010.2J	35	not assigned	-1.25928	0.0498736	-1.31007	0.00258883		BolC02g029410.2J	35	not assigned	-2.63695	0.0304685		BolC08g041440.2J	19	Protein degradation	1.05447	0.0358697
	BolC07g055030.2J	24	Solute transport	-1.25649	0.00416226	-1.05105	0.00231243		BolC02g029490.2J	18	Protein modification	-2.84042	0.011242		BolC08g041610.2J	35	not assigned	1.03164	0.0482935
	BolC09g069100.2J	18	Protein modification	-1.25437	0.00427572	-1.7704	0.000286692		BolC02g029620.2J	17	Protein biosynthesis	-1.91224	0.0205661		BolC08g042340.2J	4	Amino acid metabolism	-1.33129	0.0246284
	BolC08g045480.2J	35	not assigned	-1.25247	0.0300445	-1.2919	0.00964686		BolC02g029880.2J	35	not assigned	1.52388	0.03288		BolC08g042530.2J	15	RNA biosynthesis	-3.34857	0.0299643
	BolC08g019070.2J	35	not assigned	-1.2515	0.00906706	-1.0384	0.011757		BolC02g030120.2J	35	not assigned	-8.24995	0.000217814		BolC08g042620.2J	5	Lipid metabolism	1.18955	0.00513963
	BolC04g056840.2J	1	Photosynthesis	-1.2481	0.00295118	-2.14709	8.7855e-06		BolC02g030380.2J	35	not assigned	1.13171	0.020427		BolC08g043170.2J	35	not assigned	1.19378	0.0381933
	BolC02g012440.2J	35	not assigned	-1.24737	0.0457452	-1.77721	0.0041128		BolC02g030740.2J	35	not assigned	-1.23167	0.000114621		BolC08g047170.2J	17	Protein biosynthesis	1.12315	0.047539
	BolC08g044020.2J	1	Photosynthesis	-1.24246	0.00388675	-1.23321	0.000780076		BolC02g031370.2J	35	not assigned	1.94095	0.0334173		BolC08g047890.2J	17	Protein biosynthesis	-1.35592	0.0187006
	BolC04g038370.2J	24	Solute transport	-1.23751	0.0115816	-1.02387	0.0203814		BolC02g031450.2J	24	Solute transport	-1.3527	2.29525e-05		BolC08g048220.2J	9	Secondary metabolism	-4.50836	0.0277916
	BolC04g064400.2J	35	not assigned	-1.23745	0.0291323	-2.9141	2.97974e-05		BolC02g031510.2J	15	RNA biosynthesis	1.86509	0.0265191		BolC08g050410.2J	12	Chromatin assembly and remodeling	1.10965	0.0125269
	BolC09g010150.2J	35	not assigned	-1.23663	0.0341496	-2.61136	0.000168278		BolC02g031900.2J	35	not assigned	-2.49267	0.00249425		BolC08g051090.2J	17	Protein biosynthesis	-1.04903	0.0374291
	BolC03g026320.2J	35	not assigned	-1.23466	0.00321219	-1.86606	2.43958e-05		BolC02g032040.2J	6	Nucleotide metabolism	-1.73944	0.00602446		BolC08g051600.2J	10	Reactive oxygen metabolism	1.79669	0.0342611
	BolC07g051610.2J	16	RNA processing	-1.23154	0.0139622	-1.06347	0.0105181		BolC02g032050.2J	35	not assigned	-8.21891	0.00854599		BolC08g052030.2J	24	Solute transport	-1.08499	0.0471689
	BolC06g018350.2J	15	RNA biosynthesis	-1.22691	0.0475796	-2.24341	0.00108279		BolC02g032110.2J	1	Photosynthesis	-1.79283	2.43958e-05		BolC08g052610.2J	35	not assigned	-1.01959	0.0134113
	BolC03g010560.2J	35	not assigned	-1.22485	0.0183036	-1.65797	0.00553629		BolC02g032940.2J	11	Phytohormones	1.52447	0.0053806		BolC08g053440.2J	35	not assigned	-1.03534	0.00711238
	BolC06g048050.2J	2	Cellular respiration	-1.22312	0.0215683	-1.92844	0.000234954		BolC02g032950.2J	1	Photosynthesis	1.31336	0.00018162		BolC08g053810.2J	35	not assigned	-1.90701	0.00803615
	BolC03g078270.2J	35	not assigned	-1.22263	0.0294977	-1.73009	0.00119351		BolC02g033590.2J	11	Phytohormones	1.52221	0.00306221		BolC08g054000.2J	35	not assigned	1.59907	0.0155064
	BolC05g057700.2J	17	Protein biosynthesis	-1.21301	0.0192436	-1.41056	0.00264076		BolC02g034030.2J	35	not assigned	-3.86289	0.0220679		BolC08g054640.2J	35	not assigned	1.66589	0.00255143
	BolC04g061790.2J	35	not assigned	-1.20834	0.0170035	-1.44454	0.00183008		BolC02g034130.2J	35	not assigned	2.38222	0.00385824		BolC08g055240.2J	35	not assigned	2.95013	0.0302315
	BolC08g028740.2J	10	Reactive oxygen metabolism	-1.20383	0.00901522	-2.50339	1.185e-05		BolC02g034280.2J	3	Carbohydrate metabolism	-4.306	6.77451e-05		BolC08g056100.2J	10	Reactive oxygen metabolism	3.72807	0.0189902
	BolC05g022060.2J	8	Polyamine metabolism	-1.20303	0.00207631	-1.30011	9.2014e-05		BolC02g034570.2J	11	Phytohormones	1.35591	0.00944363		BolC08g056410.2J	17	Protein biosynthesis	-1.03593	0.0434418
	BolC04g042160.2J	1	Photosynthesis	-1.19631	0.00351289	-1.85378	2.29525e-05		BolC02g034740.2J	35	not assigned	-1.31915	0.00493902		BolC08g057140.2J	15	RNA biosynthesis	1.05508	0.00888043
	BolC07g028680.2J	3	Carbohydrate metabolism	-1.19576	0.0125269	-1.93619	0.000131126		BolC02g035310.2J	2	Cellular respiration	1.63654	0.00667886		BolC08g058410.2J	35	not assigned	-5.47024	0.0201008
	BolC08g049750.2J	15	RNA biosynthesis	-1.19345	0.00714715	-1.92045	5.42772e-05		BolC02g035470.2J	18	Protein modification	2.16904	0.0173705		BolC08g058940.2J	15	RNA biosynthesis	-2.17491	0.00207631
	BolC06g043980.2J	17	Protein biosynthesis	-1.19313	0.0335279	-1.09002	0.0219304		BolC02g035760.2J	15	RNA biosynthesis	-2.27444	0.00137502		BolC08g059070.2J	35	not assigned	1.55325	0.00407813
	BolC03g043530.2J	35	not assigned	-1.19166	0.00711238	-4.26592	5.08905e-06		BolC02g036210.2J	11	Phytohormones	-3.46543	0.00155372		BolC08g060670.2J	24	Solute transport	-3.22187	0.00941466
	BolC08g009260.2J	1	Photosynthesis	-1.18797	0.00928185	-1.70496	0.000198989		BolC02g036220.2J	11	Phytohormones	-2.66906	0.0342515		BolC09g001800.2J	35	not assigned	-2.5201	0.0201008
	BolC07g032360.2J	35	not assigned	-1.18152	0.00413001	-2.14493	1.185e-05		BolC02g036620.2J	35	not assigned	1.00549	0.00886716		BolC09g003140.2J	1	Photosynthesis	-1.09782	0.00937519
	BolC08g031930.2J	15	RNA biosynthesis	-1.17602	0.0255909	-3.46924	0.000151658		BolC02g036740.2J	5	Lipid metabolism	-1.78425	0.0132521		BolC09g003360.2J	19	Protein degradation	-1.57405	0.0381868
	BolC07g033340.2J	35	not assigned	-1.17548	0.0293467	-1.16551	0.0260769		BolC02g036930.2J	35	not assigned	-1.20742	0.00260656		BolC09g005080.2J	35	not assigned	-1.13838	0.0287105
	BolC02g041240.2J	1	Photosynthesis	-1.17498	0.0160264	-2.09543	0.00010782		BolC02g037030.2J	15	RNA biosynthesis	-1.28638	0.0468923		BolC09g005130.2J	17	Protein biosynthesis	-1.69804	0.0451578
	BolC06g049250.2J	35	not assigned	-1.17174	0.0294977	-1.66766	0.00161575		BolC02g037450.2J	35	not assigned	1.00559	0.0356324		BolC09g006110.2J	7	Coenzyme metabolism	2.03855	0.0313368
	BolC04g017420.2J	35	not assigned	-1.17108	0.0298652	-1.5129	0.00224384		BolC02g037540.2J	35	not assigned	1.3874	0.000426749		BolC09g008110.2J	7	Coenzyme metabolism	1.09663	0.047668
	BolC01g052510.2J	4	Amino acid metabolism	-1.16991	0.0354569	-1.58201	0.00268446		BolC02g037720.2J	35	not assigned	1.29366	0.0292984		BolC09g008200.2J	35	not assigned	-1.51358	0.00777594
	BolC09g003510.2J	1	Photosynthesis	-1.16972	0.00684995	-1.69318	0.000106203		BolC02g037730.2J	18	Protein modification	-2.87452	0.0442224		BolC09g010280.2J	35	not assigned	2.08139	0.0114055
	BolC04g065860.2J	1	Photosynthesis	-1.16907	0.0105376	-1.06408	0.00507787		BolC02g038620.2J	35	not assigned	4.24351	0.013801		BolC09g013050.2J	35	not assigned	-1.00145	0.0379165
	BolC03g003910.2J	15	RNA biosynthesis	-1.16772	0.00564025	-1.79452	4.35212e-05		BolC02g038710.2J	9	Secondary metabolism	3.92259	0.0230861		BolC09g015510.2J	15	RNA biosynthesis	-1.03211	0.0447188
	BolC03g020300.2J	1	Photosynthesis	-1.16706	0.00666148	-1.15911	0.00179703		BolC02g038740.2J	35	not assigned	-1.10239	0.0042979		BolC09g017510.2J	6	Nucleotide metabolism	-1.14384	0.0348964
	BolC01g030460.2J	35	not assigned	-1.16643	0.0425876	-1.34818	0.0485342		BolC02g039740.2J	35	not assigned	-2.08399	0.00159012		BolC09g017770.2J	19	Protein degradation	1.14937	0.00563955
	BolC04g055650.2J	24	Solute transport	-1.1612	0.0125209	-1.13161	0.00403875		BolC02g039900.2J	35	not assigned	1.02269	0.0202228		BolC09g018010.2J	35	not assigned	1.19138	0.00906706
	BolC09g068990.2J	35	not assigned	-1.15895	0.0418123	-1.81488	0.00256874		BolC02g039920.2J	8	Polyamine metabolism	1.0418	0.013306		BolC09g019880.2J	35	not assigned	2.90466	0.034522
	BolC01g003760.2J	35	not assigned	-1.15619	0.0258146	-1.71797	0.00120335		BolC02g040150.2J	35	not assigned	-2.25343	0.00690115		BolC09g022490.2J	20	Cytoskeleton	6.30796	0.0108191
	BolC09g010880.2J	1	Photosynthesis	-1.15343	0.0185549	-2.16132	7.55275e-05		BolC02g040550.2J	35	not assigned	2.43274	0.00153531		BolC09g022730.2J	35	not assigned	1.13362	0.0204799
	BolC03g011880.2J	17	Protein biosynthesis	-1.15336	0.0195154	-1.00417	0.0135458		BolC02g041150.2J	35	not assigned	-1.70811	0.00234399		BolC09g022860.2J	35	not assigned	1.92586	0.0343347
	BolC03g010440.2J	35	not assigned	-1.15307	0.00446168	-1.72907	4.23101e-05		BolC02g042320.2J	35	not assigned	1.7778	0.0134774		BolC09g025550.2J	24	Solute transport	-1.94494	0.0344355
	BolC05g026310.2J	18	Protein modification	-1.15298	0.0200584	-1.34846	0.00259514		BolC02g043280.2J	18	Protein modification	-1.82921	0.00598934		BolC09g026410.2J	35	not assigned	3.18786	0.0256236
	BolC08g038520.2J	10	Reactive oxygen metabolism	-1.15203	0.00437716	-1.42289	0.000175856		BolC02g043980.2J	7	Coenzyme metabolism	2.01256	2.33715e-05		BolC09g029000.2J	11	Phytohormones	2.83427	0.0473966
	BolC07g043770.2J	35	not assigned	-1.15133	0.0291692	-2.11422	0.000621813		BolC02g044550.2J	2	Cellular respiration	2.62859	0.0248102		BolC09g029340.2J	17	Protein biosynthesis	-1.4417	0.0421172
	BolC03g009100.2J	35	not assigned	-1.14884	0.0190313	-1.66743	0.000251878		BolC02g044800.2J	35	not assigned	1.17725	0.0136195		BolC09g029360.2J	35	not assigned	-1.4001	0.00323595
	BolC06g049970.2J	1	Photosynthesis	-1.14803	0.00153142	-1.72695	5.40966e-06		BolC02g046230.2J	35	not assigned	-3.32356	0.0198775		BolC09g030340.2J	18	Protein modification	2.83016	0.0381946
	BolC07g033870.2J	18	Protein modification	-1.14713	0.00200474	-1.1163	0.000201513		BolC02g046240.2J	35	not assigned	-1.91601	0.000363183		BolC09g034070.2J	35	not assigned	-1.90289	0.0482935
	BolC09g067930.2J	5	Lipid metabolism	-1.14458	0.0100656	-2.35147	1.8749e-05		BolC02g046460.2J	24	Solute transport	-1.39431	8.7418e-05		BolC09g037920.2J	35	not assigned	1.16929	0.0482568
	BolC09g029450.2J	1	Photosynthesis	-1.14131	0.0212146	-2.16503	7.99578e-05		BolC02g046850.2J	24	Solute transport	-1.63907	0.0268592		BolC09g038200.2J	35	not assigned	1.19807	0.0298652
	BolC01g012110.2J	7	Coenzyme metabolism	-1.14105	0.00295118	-1.32123	0.000157135		BolC02g046980.2J	19	Protein degradation	-1.89786	0.00289596		BolC09g040880.2J	35	not assigned	-3.58184	0.0223098
	BolC02g014460.2J	18	Protein modification	-1.13935	0.0034079	-1.13516	0.000566065		BolC02g048330.2J	35	not assigned	-1.00813	0.0316899		BolC09g047510.2J	18	Protein modification	-1.21517	0.00654084
	BolC02g007450.2J	10	Reactive oxygen metabolism	-1.13684	0.0085158	-1.45489	0.000370192		BolC02g048690.2J	15	RNA biosynthesis	1.0212	7.15332e-05		BolC09g048480.2J	35	not assigned	4.46909	0.0208635
	BolC06g027230.2J	17	Protein biosynthesis	-1.13489	0.0358697	-1.05752	0.0260228		BolC02g048850.2J	11	Phytohormones	1.02802	0.000635652		BolC09g049730.2J	35	not assigned	1.04002	0.0384478
	BolC09g020390.2J	35	not assigned	-1.1348	0.0200876	-2.01236	0.000138366		BolC02g049580.2J	35	not assigned	-1.60005	0.00117038		BolC09g050960.2J	35	not assigned	1.39131	0.0384595
	BolC08g000290.2J	35	not assigned	-1.13353	0.0423717	-2.39888	0.00238661		BolC02g049640.2J	15	RNA biosynthesis	1.01542	0.0361077		BolC09g055370.2J	24	Solute transport	1.43475	0.00588743
	BolC04g043920.2J	1	Photosynthesis	-1.13159	0.0209785	-2.01216	0.000164733		BolC02g050240.2J	35	not assigned	1.00705	0.000824335		BolC09g056820.2J	35	not assigned	-1.7707	0.0242846
	BolC08g032820.2J	35	not assigned	-1.13117	0.00350484	-1.16336	0.000456492		BolC02g050640.2J	15	RNA biosynthesis	-1.07351	0.00218768		BolC09g058470.2J	35	not assigned	1.52415	0.0434256
	BolC05g004830.2J	5	Lipid metabolism	-1.13016	0.0237499	-1.73532	0.00141093		BolC02g051180.2J	15	RNA biosynthesis	-1.26462	0.00846336		BolC09g059660.2J	3	Carbohydrate metabolism	-1.45911	0.00626514
	BolC08g055120.2J	17	Protein biosynthesis	-1.1293	0.00417344	-1.1072	0.000830752		BolC02g051220.2J	24	Solute transport	1.07031	0.00471939		BolC09g059850.2J	15	RNA biosynthesis	-1.1265	0.0202975
	BolC07g022200.2J	10	Reactive oxygen metabolism	-1.12685	0.0243717	-2.25065	6.52347e-05		BolC02g051310.2J	35	not assigned	3.43727	0.0424382		BolC09g060780.2J	35	not assigned	1.52911	0.0431315
	BolC04g064550.2J	7	Coenzyme metabolism	-1.12262	0.0104421	-2.20679	2.36072e-05		BolC02g051360.2J	35	not assigned	1.39681	0.0228188		BolC09g062310.2J	24	Solute transport	1.6895	0.044364
	BolC01g050290.2J	35	not assigned	-1.12025	0.00657861	-1.65983	0.000790499		BolC02g051840.2J	15	RNA biosynthesis	1.07099	0.000484732		BolC09g063530.2J	2	Cellular respiration	-1.17528	0.0432457
	BolC04g063810.2J	35	not assigned	-1.1201	0.00282899	-1.62855	2.36888e-05		BolC02g052220.2J	35	not assigned	1.51622	0.00432726		BolC09g065100.2J	35	not assigned	-1.06048	0.0493495
	BolC01g000170.2J	35	not assigned	-1.11911	0.0195154	-1.43613	0.00167231		BolC02g052580.2J	1	Photosynthesis	-1.44285	8.83596e-05		BolC09g065120.2J	12	Chromatin assembly and remodeling	-1.30602	0.0390688
	BolC09g030080.2J	1	Photosynthesis	-1.11678	0.00265947	-1.03364	0.000707289		BolC02g052710.2J	35	not assigned	-4.63985	0.000914424		BolC09g066750.2J	35	not assigned	2.26712	0.0157466
	BolC03g031810.2J	1	Photosynthesis	-1.11613	0.0309619	-1.9783	0.000334446		BolC02g052920.2J	6	Nucleotide metabolism	-1.22961	0.0276263		BolC09g067330.2J	17	Protein biosynthesis	-1.00297	0.032752
	BolC06g014520.2J	24	Solute transport	-1.11581	0.00118033	-1.7894	3.40967e-06		BolC02g052950.2J	35	not assigned	1.21864	0.0447276		BolC09g068090.2J	35	not assigned	-5.14782	0.0341028
	BolC06g050980.2J	5	Lipid metabolism	-1.11374	0.0105627	-1.54279	0.00128708		BolC02g052990.2J	17	Protein biosynthesis	-1.70514	0.0121622		BolCnng001030.2J	1	Photosynthesis	-1.01256	0.00622216
	BolC03g032400.2J	5	Lipid metabolism	-1.10906	0.00255143	-2.29428	5.87068e-06		BolC02g053080.2J	35	not assigned	3.02635	0.00788177
	BolC09g003100.2J	24	Solute transport	-1.10446	0.00461857	-1.28679	0.000313567		BolC02g053580.2J	5	Lipid metabolism	-3.7978	2.44725e-05
	BolC07g030220.2J	35	not assigned	-1.10337	0.0393687	-1.24762	0.00782954		BolC02g053610.2J	19	Protein degradation	2.48774	0.0433146
	BolC09g063100.2J	35	not assigned	-1.09719	0.00404231	-1.23512	0.000346554		BolC02g053620.2J	13	Cell cycle	1.16516	0.0496113
	BolC04g065620.2J	35	not assigned	-1.09453	0.0225425	-2.47268	2.43958e-05		BolC02g053890.2J	35	not assigned	-1.11813	0.00881773
	BolC03g082110.2J	35	not assigned	-1.09432	0.0110878	-1.87992	7.19448e-05		BolC02g054000.2J	17	Protein biosynthesis	3.28935	0.0173667
	BolC08g021780.2J	15	RNA biosynthesis	-1.09403	0.00272219	-1.31908	0.000109227		BolC02g054150.2J	15	RNA biosynthesis	-2.80356	0.00976526
	BolC05g058250.2J	35	not assigned	-1.09314	0.0143791	-1.78917	0.000512873		BolC02g054240.2J	35	not assigned	1.50589	0.0229229
	BolC03g043110.2J	1	Photosynthesis	-1.09112	0.00911983	-1.65261	0.000137581		BolC02g054260.2J	24	Solute transport	-1.82209	0.0028555
	BolC09g004180.2J	24	Solute transport	-1.08998	0.00709023	-1.79617	9.9194e-05		BolC02g054300.2J	35	not assigned	-1.78291	0.037641
	BolC05g017480.2J	24	Solute transport	-1.08936	0.0258933	-1.49333	0.00126755		BolC02g054370.2J	18	Protein modification	2.61651	0.0472803
	BolC05g055570.2J	5	Lipid metabolism	-1.08764	0.0455379	-1.63628	0.002032		BolC02g054450.2J	35	not assigned	-2.54015	0.0192409
	BolC04g007430.2J	35	not assigned	-1.08702	0.0370463	-1.67902	0.00120679		BolC02g054520.2J	35	not assigned	1.4852	0.00041243
	BolC01g016290.2J	24	Solute transport	-1.08123	0.0257631	-2.08969	2.44725e-05		BolC02g054830.2J	35	not assigned	-3.44438	0.000159018
	BolC03g054480.2J	35	not assigned	-1.08107	0.00165316	-1.01611	0.000434191		BolC02g055010.2J	35	not assigned	1.12284	0.00150034
	BolC08g038840.2J	1	Photosynthesis	-1.08032	0.0111572	-1.63736	0.000165742		BolC02g055100.2J	35	not assigned	1.31873	0.00314748
	BolC06g043430.2J	19	Protein degradation	-1.07974	0.00461857	-1.13031	0.000698013		BolC02g055360.2J	9	Secondary metabolism	3.05351	0.0246547
	BolC01g017630.2J	35	not assigned	-1.07655	0.0169742	-1.81736	0.000150023		BolC02g055400.2J	35	not assigned	1.24896	0.0418767
	BolC05g050270.2J	5	Lipid metabolism	-1.0764	0.0202975	-1.91109	0.00013825		BolC02g055660.2J	15	RNA biosynthesis	-1.32235	0.0469699
	BolC04g019370.2J	35	not assigned	-1.07331	0.00527722	-1.80972	2.32036e-05		BolC02g055750.2J	13	Cell cycle	1.10069	0.00260389
	BolC01g013070.2J	21	Cell wall	-1.07296	0.0327636	-1.87948	0.000359814		BolC02g055830.2J	13	Cell cycle	-1.76883	0.00667886
	BolC05g030190.2J	1	Photosynthesis	-1.07221	0.00207631	-1.38902	3.48237e-05		BolC02g056030.2J	35	not assigned	1.40849	0.0227101
	BolC08g046900.2J	10	Reactive oxygen metabolism	-1.0702	0.00484346	-1.79204	2.27265e-05		BolC02g056710.2J	35	not assigned	3.17331	0.00360512
	BolC03g046240.2J	4	Amino acid metabolism	-1.07018	0.00255143	-1.36084	4.91883e-05		BolC02g056730.2J	35	not assigned	1.21275	0.00284707
	BolC01g000210.2J	6	Nucleotide metabolism	-1.06684	0.000663451	-1.06332	2.44725e-05		BolC02g056860.2J	19	Protein degradation	2.90239	0.0317943
	BolC01g010440.2J	1	Photosynthesis	-1.06637	0.0116127	-2.03039	3.23267e-05		BolC02g057100.2J	20	Cytoskeleton	-1.95383	0.0135956
	BolC06g036370.2J	1	Photosynthesis	-1.06512	0.00323595	-2.18161	3.78849e-06		BolC02g057160.2J	17	Protein biosynthesis	-1.32712	0.0208717
	BolC03g022700.2J	24	Solute transport	-1.06503	0.0150298	-1.30764	0.00144583		BolC02g057170.2J	35	not assigned	1.30879	0.0332154
	BolC07g036310.2J	15	RNA biosynthesis	-1.06467	0.0187947	-1.49747	0.00330996		BolC02g057300.2J	18	Protein modification	1.23304	0.000769853
	BolC03g057300.2J	7	Coenzyme metabolism	-1.06305	0.0298652	-1.18014	0.00687826		BolC02g057320.2J	35	not assigned	2.00572	0.0212149
	BolC07g017660.2J	35	not assigned	-1.06189	0.0346317	-1.46944	0.00712212		BolC02g057340.2J	35	not assigned	2.91395	0.00210433
	BolC07g054350.2J	35	not assigned	-1.05854	0.0393687	-1.36663	0.00358507		BolC02g057670.2J	35	not assigned	-3.18169	0.0216506
	BolC05g007100.2J	16	RNA processing	-1.05644	0.0128488	-1.52364	0.000323755		BolC02g058280.2J	15	RNA biosynthesis	1.41987	0.00800967
	BolC02g058410.2J	35	not assigned	-1.05346	0.0252095	-2.31345	0.000333186		BolC02g058400.2J	35	not assigned	1.08176	0.0166039
	BolC02g047670.2J	15	RNA biosynthesis	-1.05068	0.0208043	-1.31944	0.00432726		BolC02g058470.2J	35	not assigned	-1.56776	0.00404296
	BolC01g023770.2J	35	not assigned	-1.05004	0.00899653	-1.88429	2.31079e-05		BolC02g058580.2J	35	not assigned	-5.01787	0.000143985
	BolC04g064590.2J	24	Solute transport	-1.04783	0.0190313	-1.15319	0.00368541		BolC02g058590.2J	35	not assigned	-4.85599	0.000668538
	BolC06g015960.2J	1	Photosynthesis	-1.04733	0.00864382	-1.79166	4.29962e-05		BolC02g058700.2J	35	not assigned	1.28538	0.0396125
	BolC01g034710.2J	7	Coenzyme metabolism	-1.0461	0.0111572	-2.33772	1.185e-05		BolC02g058780.2J	35	not assigned	1.80155	9.75676e-05
	BolC09g055720.2J	3	Carbohydrate metabolism	-1.03746	0.0263566	-1.99874	0.00010782		BolC02g058920.2J	35	not assigned	1.15684	0.0134842
	BolC07g036280.2J	5	Lipid metabolism	-1.03726	0.00619145	-1.38454	0.000179674		BolC02g059000.2J	9	Secondary metabolism	-1.77213	0.00960189
	BolC01g013420.2J	4	Amino acid metabolism	-1.03708	0.00552664	-1.2256	0.000423632		BolC02g059640.2J	21	Cell wall	-2.7908	0.0255494
	BolC04g001910.2J	35	not assigned	-1.03674	0.0176423	-1.92763	0.000119934		BolC02g059750.2J	35	not assigned	-2.14487	0.0152321
	BolC05g007190.2J	35	not assigned	-1.0353	0.00510883	-1.45066	0.000246297		BolC02g059770.2J	35	not assigned	-1.97001	0.00183919
	BolC05g004730.2J	1	Photosynthesis	-1.0352	0.00580349	-1.74997	2.43958e-05		BolC02g059780.2J	35	not assigned	-2.01116	0.0021879
	BolC08g055490.2J	24	Solute transport	-1.03467	0.0410788	-2.40267	0.000130792		BolC02g059820.2J	7	Coenzyme metabolism	2.25497	0.00280186
	BolC08g012090.2J	1	Photosynthesis	-1.03464	0.00570118	-1.61471	4.89044e-05		BolC02g059830.2J	19	Protein degradation	-1.63722	6.86955e-05
	BolC01g002380.2J	35	not assigned	-1.03337	0.0141384	-1.48088	0.00608208		BolC02g059980.2J	15	RNA biosynthesis	1.68522	0.00288349
	BolC03g044180.2J	35	not assigned	-1.0315	0.0283035	-1.3794	0.00187352		BolC02g060030.2J	15	RNA biosynthesis	-5.90629	0.000248185
	BolC05g017890.2J	35	not assigned	-1.02968	0.0366091	-1.30528	0.00364375		BolC02g060060.2J	15	RNA biosynthesis	1.69127	0.000188145
	BolC03g067250.2J	15	RNA biosynthesis	-1.02772	0.00207631	-1.21936	5.424e-05		BolC02g060510.2J	35	not assigned	1.87059	0.018461
	BolC01g051530.2J	35	not assigned	-1.02519	0.00780466	-1.01826	0.0211065		BolC02g060600.2J	35	not assigned	-1.03411	0.00117638
	BolC02g045720.2J	21	Cell wall	-1.02514	0.0163037	-2.93606	8.7855e-06		BolC02g060850.2J	35	not assigned	1.62283	0.0273546
	BolC09g000770.2J	35	not assigned	-1.02513	0.00980569	-1.06392	0.00221834		BolC02g060900.2J	35	not assigned	2.30218	0.00454635
	BolC04g042400.2J	25	Nutrient uptake	-1.01996	0.0108205	-1.37799	0.000415958		BolC02g061010.2J	15	RNA biosynthesis	1.14863	0.00174814
	BolC04g006390.2J	35	not assigned	-1.01897	0.0059099	-1.09603	0.000746807		BolC02g061130.2J	35	not assigned	-3.85665	0.0318887
	BolC06g012560.2J	15	RNA biosynthesis	-1.01687	0.0298732	-1.77775	0.000280856		BolC02g061150.2J	24	Solute transport	1.56729	0.00222818
	BolC07g051780.2J	5	Lipid metabolism	-1.01655	0.0131917	-1.46665	0.000330127		BolC02g061360.2J	35	not assigned	3.0978	0.00667219
	BolC08g042790.2J	7	Coenzyme metabolism	-1.014	0.0141384	-1.59003	0.000196273		BolC02g061440.2J	35	not assigned	1.01776	0.042056
	BolC04g041290.2J	5	Lipid metabolism	-1.01371	0.025379	-1.13965	0.00288911		BolC02g061600.2J	11	Phytohormones	-3.22405	0.00820565
	BolC06g039950.2J	17	Protein biosynthesis	-1.01243	0.0151036	-1.64085	0.000168457		BolC02g061800.2J	21	Cell wall	-1.90788	0.0190702
	BolC07g026130.2J	35	not assigned	-1.01147	0.0345199	-1.77149	0.000858344		BolC02g061950.2J	1	Photosynthesis	-2.05126	3.48237e-05
	BolC03g038930.2J	35	not assigned	-1.00836	0.0180266	-1.11195	0.0031137		BolC02g062070.2J	35	not assigned	-3.19722	0.000286057
	BolC04g007850.2J	35	not assigned	-1.00727	0.0176423	-2.49365	1.48681e-05		BolC02g062200.2J	35	not assigned	3.01376	7.63913e-05
	BolC09g066170.2J	35	not assigned	-1.00632	0.0368582	-1.01344	0.0180386		BolC02g062270.2J	21	Cell wall	-1.292	0.0110915
	BolC09g046700.2J	7	Coenzyme metabolism	-1.00488	0.0125269	-1.12541	0.00192467		BolC02g062500.2J	35	not assigned	2.36113	0.00113086
	BolC05g039450.2J	25	Nutrient uptake	-1.00472	0.015582	-1.20282	0.00146899		BolC02g062760.2J	35	not assigned	1.39063	0.00563468
	BolC09g040390.2J	35	not assigned	-1.00443	0.00461857	-1.66017	2.31079e-05		BolC02g062900.2J	35	not assigned	-2.31401	0.00232064
	BolC03g031540.2J	1	Photosynthesis	-1.00358	0.00407813	-1.45106	4.74842e-05		BolC02g062940.2J	35	not assigned	-3.58463	0.00329102
	BolC06g031180.2J	5	Lipid metabolism	-1.0021	0.0120949	-1.77287	4.2577e-05		BolC03g000120.2J	15	RNA biosynthesis	1.95605	0.0459969
	BolC01g006620.2J	1	Photosynthesis	-1.00178	0.0358697	-1.04521	0.0124363		BolC03g000320.2J	35	not assigned	1.9362	0.0160122
	BolC08g020980.2J	3	Carbohydrate metabolism	1.00073	0.00417344	2.02627	1.22705e-05		BolC03g000760.2J	24	Solute transport	-4.12529	0.00219205
	BolC09g001700.2J	3	Carbohydrate metabolism	1.00122	0.0245397	1.71404	0.00023749		BolC03g000870.2J	18	Protein modification	-1.05621	0.0209542
	BolC04g021380.2J	35	not assigned	1.00212	0.0218207	1.10358	0.0047446		BolC03g001660.2J	5	Lipid metabolism	-2.66466	8.7855e-06
	BolC07g043270.2J	35	not assigned	1.00237	0.0255909	1.30671	0.00315588		BolC03g001690.2J	15	RNA biosynthesis	-5.3055	0.0482027
	BolC04g014750.2J	24	Solute transport	1.00314	0.0494093	1.8666	0.00757194		BolC03g002000.2J	15	RNA biosynthesis	1.02112	0.0247804
	BolC04g011820.2J	35	not assigned	1.01086	0.0433074	1.31188	0.00406588		BolC03g002080.2J	35	not assigned	-1.38363	0.00624604
	BolC06g015300.2J	35	not assigned	1.01218	0.0244626	1.23698	0.0169202		BolC03g002230.2J	35	not assigned	1.23879	0.0423245
	BolC07g035250.2J	35	not assigned	1.0156	0.0105627	1.33587	0.000334068		BolC03g002370.2J	11	Phytohormones	-4.82554	0.00668305
	BolC01g050320.2J	35	not assigned	1.01747	0.0117216	3.29272	2.32036e-05		BolC03g002510.2J	18	Protein modification	-1.09574	8.72031e-05
	BolC04g062040.2J	9	Secondary metabolism	1.02103	0.0434279	1.04308	0.0171194		BolC03g002810.2J	35	not assigned	-1.75384	0.000721762
	BolC06g039680.2J	35	not assigned	1.02231	0.0248256	1.38016	0.0046028		BolC03g002830.2J	35	not assigned	-1.70264	0.0207216
	BolC08g004540.2J	35	not assigned	1.02452	0.00957926	1.21081	0.00130207		BolC03g003150.2J	35	not assigned	-1.5699	0.013469
	BolC01g047690.2J	15	RNA biosynthesis	1.02778	0.010247	2.06654	0.000160909		BolC03g003230.2J	19	Protein degradation	-3.54483	0.00676383
	BolC05g003210.2J	18	Protein modification	1.03169	0.0148831	1.00904	0.0203042		BolC03g003420.2J	35	not assigned	-3.44364	0.00284249
	BolC09g060820.2J	10	Reactive oxygen metabolism	1.04235	0.0498736	3.41593	0.0004768		BolC03g003440.2J	35	not assigned	-3.087	0.00184013
	BolC03g035410.2J	35	not assigned	1.05865	0.00965062	1.75902	0.000445829		BolC03g003530.2J	18	Protein modification	-1.65181	0.00686283
	BolC01g001130.2J	35	not assigned	1.0622	0.0200876	2.26044	0.000179604		BolC03g003580.2J	20	Cytoskeleton	-1.35455	0.0060145
	BolC01g026110.2J	24	Solute transport	1.0633	0.0123416	1.24551	0.000746807		BolC03g003670.2J	5	Lipid metabolism	1.65941	0.00216097
	BolC07g060560.2J	35	not assigned	1.06413	0.0198889	1.53943	0.000105025		BolC03g003680.2J	13	Cell cycle	-2.48129	0.00762407
	BolC02g063360.2J	2	Cellular respiration	1.06783	0.0127144	1.12074	0.0025656		BolC03g003760.2J	19	Protein degradation	1.07043	0.000887699
	BolC08g043900.2J	15	RNA biosynthesis	1.0679	0.0293031	1.39082	0.0102121		BolC03g003800.2J	8	Polyamine metabolism	1.16169	0.00121472
	BolC09g058050.2J	35	not assigned	1.07123	0.0237979	1.46819	0.00358787		BolC03g003870.2J	7	Coenzyme metabolism	-1.19147	0.000303496
	BolC08g038590.2J	35	not assigned	1.07275	0.00611964	1.34991	0.000962767		BolC03g004160.2J	2	Cellular respiration	-1.16425	0.000244989
	BolC06g047160.2J	35	not assigned	1.07559	0.0428014	1.20641	0.042265		BolC03g004240.2J	24	Solute transport	-3.32037	0.0402661
	BolC06g023670.2J	15	RNA biosynthesis	1.07631	0.0295576	1.38695	0.00970325		BolC03g004310.2J	35	not assigned	-1.18945	0.000721433
	BolC09g011030.2J	35	not assigned	1.07708	0.0149335	1.82792	0.00010782		BolC03g004350.2J	17	Protein biosynthesis	3.26993	0.0322487
	BolC08g011920.2J	35	not assigned	1.07844	0.00588743	1.28414	0.00320699		BolC03g004360.2J	35	not assigned	-1.02694	0.0168078
	BolC08g057070.2J	12	Chromatin assembly and remodeling	1.08065	0.00282899	1.02821	0.00203605		BolC03g004620.2J	35	not assigned	1.10221	0.000157135
	BolC06g036850.2J	7	Coenzyme metabolism	1.08122	0.0384181	1.46602	0.00303228		BolC03g005020.2J	19	Protein degradation	2.06168	0.000377829
	BolC04g028570.2J	20	Cytoskeleton	1.08134	0.0189902	2.6178	0.000418888		BolC03g005160.2J	35	not assigned	-1.1278	0.00656199
	BolC09g003720.2J	35	not assigned	1.08712	0.0144513	1.53057	0.00131034		BolC03g005650.2J	10	Reactive oxygen metabolism	1.19309	0.00732348
	BolC02g035930.2J	35	not assigned	1.08743	0.00574683	1.56395	0.000504543		BolC03g005660.2J	35	not assigned	1.36443	0.00852897
	BolC03g001470.2J	10	Reactive oxygen metabolism	1.09298	0.0181271	1.31853	0.00187763		BolC03g005710.2J	35	not assigned	-2.15089	0.0412151
	BolC08g015610.2J	35	not assigned	1.09584	0.0394442	2.09203	0.00143108		BolC03g006270.2J	35	not assigned	-1.1081	0.0113044
	BolC01g049620.2J	35	not assigned	1.09999	0.00508835	1.61791	0.00155372		BolC03g006560.2J	11	Phytohormones	-1.48548	0.000112595
	BolC07g042280.2J	35	not assigned	1.10214	0.00608271	1.547	0.000132335		BolC03g006590.2J	5	Lipid metabolism	-3.04262	0.000746807
	BolC09g034180.2J	35	not assigned	1.10378	0.00872632	1.14211	0.00639362		BolC03g006740.2J	35	not assigned	-1.04746	0.00379569
	BolC05g048460.2J	15	RNA biosynthesis	1.11182	0.0114443	1.53018	0.000793747		BolC03g006850.2J	24	Solute transport	-1.3127	4.74842e-05
	BolC04g003780.2J	15	RNA biosynthesis	1.11361	0.0277254	1.06564	0.0247907		BolC03g006970.2J	18	Protein modification	-1.15096	0.00176977
	BolC08g045680.2J	35	not assigned	1.11493	0.0127475	1.09619	0.0175446		BolC03g007770.2J	21	Cell wall	-1.00435	0.0241434
	BolC04g015690.2J	5	Lipid metabolism	1.12124	0.00525353	1.46735	0.00016764		BolC03g007880.2J	35	not assigned	1.64056	0.00259157
	BolC01g054250.2J	35	not assigned	1.12866	0.0162032	1.25843	0.00423398		BolC03g008030.2J	35	not assigned	-3.9666	0.0041128
	BolC03g014970.2J	3	Carbohydrate metabolism	1.12962	0.00575619	1.54369	0.000242616		BolC03g008080.2J	24	Solute transport	-2.50801	3.23267e-05
	BolC04g048910.2J	3	Carbohydrate metabolism	1.13036	0.0451521	1.21923	0.0201968		BolC03g008180.2J	35	not assigned	1.2704	0.00429995
	BolC06g021990.2J	9	Secondary metabolism	1.13041	0.0258146	1.5549	0.00408804		BolC03g008310.2J	35	not assigned	-3.40127	0.0348262
	BolC09g067360.2J	35	not assigned	1.13295	0.0137476	1.22151	0.00281701		BolC03g008330.2J	35	not assigned	1.16478	0.00128147
	BolC07g044230.2J	13	Cell cycle	1.13549	0.00407813	1.44039	0.000260673		BolC03g008340.2J	5	Lipid metabolism	-1.088	0.0197316
	BolC09g043230.2J	35	not assigned	1.13612	0.00839865	1.49826	0.00138578		BolC03g008370.2J	35	not assigned	1.01723	0.00419448
	BolC07g047040.2J	35	not assigned	1.13746	0.0314422	1.37701	0.0101721		BolC03g008470.2J	35	not assigned	-1.50561	0.000466771
	BolC02g032230.2J	35	not assigned	1.13854	0.0481188	2.12287	0.00294564		BolC03g008830.2J	35	not assigned	-2.16746	0.00716296
	BolC06g047310.2J	5	Lipid metabolism	1.13991	0.0301689	2.19899	0.0261683		BolC03g008840.2J	9	Secondary metabolism	-2.30113	0.000455164
	BolC04g040120.2J	5	Lipid metabolism	1.14256	0.0154621	1.37763	0.00234817		BolC03g008890.2J	35	not assigned	-1.99763	0.0174937
	BolC09g061250.2J	35	not assigned	1.14668	0.00486645	1.34037	0.00061524		BolC03g008960.2J	35	not assigned	2.69945	0.000753215
	BolC04g060760.2J	35	not assigned	1.14867	0.0294143	1.33538	0.00510932		BolC03g009030.2J	35	not assigned	1.23251	0.00271696
	BolC06g039860.2J	11	Phytohormones	1.15074	0.00257711	1.32295	0.00010358		BolC03g009290.2J	35	not assigned	1.59531	0.00782701
	BolC07g053040.2J	35	not assigned	1.15191	0.0317406	1.69986	0.00183008		BolC03g009340.2J	16	RNA processing	-1.11936	0.00119351
	BolC04g002330.2J	15	RNA biosynthesis	1.15233	0.00314191	1.8707	5.4976e-05		BolC03g009360.2J	15	RNA biosynthesis	2.46097	0.000874699
	BolC02g013600.2J	35	not assigned	1.16157	0.00872632	1.85826	9.33444e-05		BolC03g009840.2J	18	Protein modification	5.54196	6.29252e-05
	BolC06g018380.2J	35	not assigned	1.16924	0.0381946	-1.89834	0.000915772		BolC03g009870.2J	35	not assigned	1.01429	0.0313603
	BolC06g009230.2J	15	RNA biosynthesis	1.17126	0.00785216	2.56403	1.6546e-05		BolC03g009970.2J	35	not assigned	-1.21083	0.0182116
	BolC01g054530.2J	35	not assigned	1.17865	0.0108134	2.8798	9.38666e-05		BolC03g009980.2J	35	not assigned	-1.29364	0.0308617
	BolC02g010420.2J	35	not assigned	1.18172	0.0153495	1.77971	0.00023749		BolC03g010160.2J	35	not assigned	-3.00029	4.1155e-05
	BolC07g001720.2J	15	RNA biosynthesis	1.1848	0.0125209	3.12712	7.60843e-06		BolC03g010170.2J	35	not assigned	-1.23584	0.0379653
	BolC02g019060.2J	35	not assigned	1.18744	0.00646137	1.69993	0.000578082		BolC03g010180.2J	35	not assigned	1.31632	0.0374177
	BolC06g041290.2J	24	Solute transport	1.18931	0.0143668	2.84624	1.0346e-05		BolC03g010420.2J	35	not assigned	1.27356	0.00131722
	BolC05g012810.2J	24	Solute transport	1.1911	0.0300383	1.77296	0.00211285		BolC03g010620.2J	35	not assigned	1.7335	0.000367022
	BolC06g029280.2J	18	Protein modification	1.19342	0.0120949	1.02222	0.0102164		BolC03g010810.2J	35	not assigned	-2.87443	0.0173271
	BolC08g047420.2J	9	Secondary metabolism	1.19529	0.0179055	2.25684	0.000143651		BolC03g010830.2J	35	not assigned	1.21439	0.00173405
	BolC02g010640.2J	15	RNA biosynthesis	1.19867	0.0224159	1.88333	0.00264044		BolC03g010960.2J	35	not assigned	1.06811	0.00187642
	BolC09g062760.2J	35	not assigned	1.1991	0.0175421	1.07605	0.0227101		BolC03g011130.2J	35	not assigned	-1.24236	4.91883e-05
	BolC09g026390.2J	35	not assigned	1.19938	0.00464421	1.55449	0.000238355		BolC03g011140.2J	35	not assigned	-2.50334	0.0406416
	BolC02g063150.2J	15	RNA biosynthesis	1.20697	0.00956077	1.47702	0.000846054		BolC03g011170.2J	35	not assigned	1.68269	0.0448045
	BolC03g034380.2J	35	not assigned	1.20714	0.0393687	1.51811	0.0182267		BolC03g011430.2J	35	not assigned	-1.22293	0.00193454
	BolC06g046990.2J	35	not assigned	1.21178	0.016788	2.47371	0.0002115		BolC03g011650.2J	12	Chromatin assembly and remodeling	-1.99319	0.0198087
	BolC09g012830.2J	12	Chromatin assembly and remodeling	1.21186	0.0149366	1.42039	0.00159802		BolC03g011770.2J	24	Solute transport	1.43768	0.0387992
	BolC03g031360.2J	13	Cell cycle	1.21332	0.0293031	1.28722	0.00810053		BolC03g012490.2J	35	not assigned	-1.06316	0.00216208
	BolC06g044320.2J	15	RNA biosynthesis	1.21775	0.00503409	2.4849	2.32036e-05		BolC03g012520.2J	35	not assigned	2.97629	0.0416143
	BolC04g068070.2J	35	not assigned	1.2225	0.0234692	1.45449	0.00285023		BolC03g012530.2J	35	not assigned	1.07222	0.0150861
	BolC09g048170.2J	35	not assigned	1.23516	0.0105627	1.94812	0.000113949		BolC03g012570.2J	35	not assigned	1.31442	0.00288723
	BolC09g016360.2J	4	Amino acid metabolism	1.23834	0.00941466	2.86781	4.74842e-05		BolC03g012730.2J	35	not assigned	-1.19713	0.000423712
	BolC08g018530.2J	5	Lipid metabolism	1.24131	0.0139887	1.08114	0.00253889		BolC03g012900.2J	35	not assigned	1.70966	0.000539202
	BolC04g017260.2J	35	not assigned	1.2436	0.00955089	1.28443	0.00467383		BolC03g012960.2J	19	Protein degradation	2.31406	0.00477035
	BolC06g018990.2J	15	RNA biosynthesis	1.24606	0.0114055	1.80708	0.00091564		BolC03g013110.2J	35	not assigned	-1.0056	0.00292214
	BolC06g027800.2J	24	Solute transport	1.24711	0.00406401	2.04059	1.79625e-05		BolC03g013210.2J	18	Protein modification	-1.33687	0.0261001
	BolC02g008640.2J	15	RNA biosynthesis	1.24739	0.0322022	1.9184	2.32036e-05		BolC03g013600.2J	35	not assigned	1.26964	0.000794027
	BolC09g000400.2J	3	Carbohydrate metabolism	1.24854	0.00200474	1.93866	1.22705e-05		BolC03g013700.2J	18	Protein modification	1.87843	0.00110286
	BolC06g014030.2J	35	not assigned	1.25089	0.0210926	1.28502	0.0303414		BolC03g014110.2J	21	Cell wall	-3.13175	0.000660679
	BolC03g003410.2J	35	not assigned	1.25289	0.02122	1.37793	0.0194616		BolC03g014170.2J	35	not assigned	1.95851	0.0237214
	BolC04g036590.2J	18	Protein modification	1.25311	0.0268711	1.95043	0.00226468		BolC03g014280.2J	19	Protein degradation	2.42154	0.03288
	BolC04g065220.2J	35	not assigned	1.25957	0.0364589	1.19985	0.0469342		BolC03g014430.2J	35	not assigned	1.05329	0.00540257
	BolC01g005560.2J	10	Reactive oxygen metabolism	1.2642	0.00927637	2.71574	1.185e-05		BolC03g014820.2J	19	Protein degradation	1.32064	0.0398698
	BolC04g003230.2J	11	Phytohormones	1.27342	0.0467174	2.61721	0.000991827		BolC03g014980.2J	15	RNA biosynthesis	7.61607	0.0338693
	BolC08g002170.2J	15	RNA biosynthesis	1.27482	0.0260641	2.52067	0.00218768		BolC03g015120.2J	5	Lipid metabolism	2.70539	0.0246867
	BolC08g047160.2J	35	not assigned	1.27485	0.0108134	1.56604	0.00108868		BolC03g015170.2J	5	Lipid metabolism	3.03614	0.0321289
	BolC05g020490.2J	35	not assigned	1.27967	0.0194876	3.04694	6.07389e-05		BolC03g015200.2J	13	Cell cycle	-1.40279	0.00213431
	BolC08g039120.2J	9	Secondary metabolism	1.27968	0.00255143	2.42345	1.185e-05		BolC03g015370.2J	35	not assigned	-3.10355	0.000445829
	BolC08g012750.2J	35	not assigned	1.28792	0.00941466	3.02482	4.90944e-06		BolC03g015800.2J	35	not assigned	-1.17362	0.0339807
	BolC07g055620.2J	35	not assigned	1.28878	0.0145285	3.10191	0.000157135		BolC03g015880.2J	35	not assigned	2.98579	0.00657172
	BolC01g047490.2J	35	not assigned	1.28893	0.0140923	2.26362	0.00408804		BolC03g016020.2J	35	not assigned	-1.38864	0.0101037
	BolC06g040590.2J	15	RNA biosynthesis	1.28974	0.0302349	2.27604	0.000744554		BolC03g016170.2J	35	not assigned	1.53499	0.000587842
	BolC03g000430.2J	19	Protein degradation	1.29061	0.0093865	1.7883	0.000860286		BolC03g016360.2J	11	Phytohormones	-1.11092	0.0470668
	BolC05g005330.2J	18	Protein modification	1.29295	0.00714715	1.46495	0.00546533		BolC03g016760.2J	17	Protein biosynthesis	1.22616	0.00693468
	BolC03g022060.2J	15	RNA biosynthesis	1.29858	0.0210003	3.78474	0.00056205		BolC03g016870.2J	1	Photosynthesis	-1.03786	0.00644954
	BolC08g018900.2J	35	not assigned	1.30662	0.00282899	2.64288	8.7855e-06		BolC03g017000.2J	15	RNA biosynthesis	-3.63593	0.011242
	BolC03g012860.2J	35	not assigned	1.31387	0.0142959	2.56033	0.000734254		BolC03g017070.2J	35	not assigned	-1.08956	0.0161143
	BolC06g051130.2J	35	not assigned	1.31424	0.0204299	2.61248	6.01692e-05		BolC03g017190.2J	35	not assigned	1.18245	0.00267085
	BolC04g048950.2J	15	RNA biosynthesis	1.34307	0.0486191	3.00337	0.000946308		BolC03g017500.2J	10	Reactive oxygen metabolism	-2.62252	0.0209216
	BolC09g004870.2J	35	not assigned	1.34395	0.0186016	1.21507	0.0196679		BolC03g017570.2J	35	not assigned	-2.21177	0.0233693
	BolC09g064000.2J	9	Secondary metabolism	1.34496	0.0355561	5.00798	3.3216e-06		BolC03g017850.2J	35	not assigned	-1.91094	0.00533922
	BolC04g061760.2J	2	Cellular respiration	1.3498	0.0463512	3.72844	0.000824017		BolC03g017870.2J	18	Protein modification	-1.06797	0.0214287
	BolC04g056900.2J	35	not assigned	1.35072	0.0188176	1.08385	0.042049		BolC03g017900.2J	24	Solute transport	-1.23102	0.00480533
	BolC06g025750.2J	15	RNA biosynthesis	1.35185	0.0187006	1.76997	0.000387154		BolC03g017950.2J	35	not assigned	1.86806	3.78211e-05
	BolC06g017900.2J	35	not assigned	1.35716	0.00883235	2.70783	0.000212202		BolC03g017970.2J	5	Lipid metabolism	-2.18015	0.0234777
	BolC08g048130.2J	19	Protein degradation	1.36123	0.00718479	1.87286	0.00030405		BolC03g018010.2J	24	Solute transport	-1.03826	0.0110492
	BolC06g044520.2J	35	not assigned	1.36465	0.0485521	1.45049	0.0138553		BolC03g018060.2J	35	not assigned	2.0966	0.00204733
	BolC09g004060.2J	35	not assigned	1.36515	0.0478472	3.29303	0.015973		BolC03g018130.2J	35	not assigned	2.66835	0.0348514
	BolC02g060370.2J	18	Protein modification	1.37373	0.00574683	1.50692	0.00480146		BolC03g018140.2J	15	RNA biosynthesis	1.55228	0.000793747
	BolC01g049140.2J	35	not assigned	1.39081	0.0354793	3.38157	0.00233281		BolC03g018330.2J	20	Cytoskeleton	-1.32663	0.0373219
	BolC06g032860.2J	15	RNA biosynthesis	1.39426	0.00611964	2.04652	0.000251878		BolC03g018430.2J	35	not assigned	-4.45389	0.0229522
	BolC02g029750.2J	15	RNA biosynthesis	1.39909	0.00207631	2.45449	1.24376e-05		BolC03g018540.2J	35	not assigned	-1.01451	0.00461839
	BolC06g042070.2J	35	not assigned	1.40139	0.0191278	2.26416	0.00112621		BolC03g019120.2J	35	not assigned	-1.14252	0.0362736
	BolC02g018560.2J	35	not assigned	1.40147	0.00343234	1.45266	0.000504543		BolC03g019170.2J	35	not assigned	1.07911	0.0269148
	BolC03g028380.2J	35	not assigned	1.4092	0.0127475	1.44263	0.00340232		BolC03g019240.2J	35	not assigned	1.4552	0.03279
	BolC06g033180.2J	18	Protein modification	1.41698	0.00653474	1.27063	0.0162379		BolC03g019390.2J	35	not assigned	-1.1303	0.0229549
	BolC09g032860.2J	24	Solute transport	1.41819	0.013722	1.77112	0.000960999		BolC03g019620.2J	18	Protein modification	1.49047	0.0336472
	BolC01g006070.2J	15	RNA biosynthesis	1.42073	0.010247	1.53572	0.00170914		BolC03g019630.2J	35	not assigned	1.23698	0.0372273
	BolC02g011010.2J	11	Phytohormones	1.42199	0.00616715	1.21174	0.000598488		BolC03g019770.2J	26	Environmental stimuli response	-1.03863	0.0379291
	BolC09g011350.2J	5	Lipid metabolism	1.42207	0.0200876	1.28485	0.0294292		BolC03g019940.2J	21	Cell wall	1.33295	0.0263204
	BolC06g000320.2J	24	Solute transport	1.43684	0.0195154	2.06307	0.00261877		BolC03g019950.2J	19	Protein degradation	1.89294	0.00695199
	BolC06g034670.2J	15	RNA biosynthesis	1.43758	0.00916105	2.77668	0.000106203		BolC03g020030.2J	15	RNA biosynthesis	-2.62016	0.00215315
	BolC08g014590.2J	35	not assigned	1.43802	0.00638133	1.86785	0.00745314		BolC03g020100.2J	35	not assigned	-2.93809	0.0209154
	BolC01g014440.2J	35	not assigned	1.43802	0.00549734	1.40963	0.0011003		BolC03g020150.2J	35	not assigned	-2.02112	2.32036e-05
	BolC02g049960.2J	15	RNA biosynthesis	1.44241	0.00282899	1.02924	0.007775		BolC03g020440.2J	17	Protein biosynthesis	2.58242	0.0011686
	BolC02g010510.2J	35	not assigned	1.44346	0.0386645	2.63105	0.00118805		BolC03g020480.2J	35	not assigned	1.52123	0.0197535
	BolC07g020040.2J	35	not assigned	1.4447	0.0330053	1.67547	0.0355182		BolC03g020700.2J	13	Cell cycle	-1.1665	0.00440041
	BolC02g006000.2J	9	Secondary metabolism	1.44536	0.0227265	2.8322	5.18269e-05		BolC03g020800.2J	15	RNA biosynthesis	1.15587	0.016344
	BolC07g017130.2J	19	Protein degradation	1.44951	0.00785216	1.00594	0.0335375		BolC03g020810.2J	15	RNA biosynthesis	1.20635	0.00814272
	BolC02g007930.2J	10	Reactive oxygen metabolism	1.45233	0.0154478	2.60273	6.86955e-05		BolC03g021080.2J	35	not assigned	1.5888	0.0391914
	BolC04g062900.2J	35	not assigned	1.46109	0.00472951	1.52449	0.00128995		BolC03g021620.2J	19	Protein degradation	1.19211	0.00775521
	BolC04g054910.2J	35	not assigned	1.46203	0.0215344	1.81066	0.00328659		BolC03g021670.2J	35	not assigned	2.33411	0.0156549
	BolC09g029690.2J	35	not assigned	1.47132	0.0374058	2.31314	0.00190586		BolC03g021690.2J	21	Cell wall	-1.65312	0.0414695
	BolC01g001620.2J	35	not assigned	1.475	0.0029642	2.34153	5.37121e-05		BolC03g021910.2J	24	Solute transport	-1.46458	0.0100595
	BolC01g016720.2J	35	not assigned	1.47949	0.00282899	1.86761	0.000129145		BolC03g021960.2J	35	not assigned	4.27802	0.0261257
	BolC04g056710.2J	9	Secondary metabolism	1.48019	0.0169856	1.64312	0.00293873		BolC03g022030.2J	35	not assigned	-1.16531	0.00499067
	BolC02g028830.2J	35	not assigned	1.48747	0.0187756	2.82268	0.00133255		BolC03g022110.2J	35	not assigned	-2.34344	0.00530496
	BolC04g060920.2J	15	RNA biosynthesis	1.4882	0.00300707	1.22641	0.00105653		BolC03g022170.2J	35	not assigned	-1.06647	0.0112232
	BolC06g014310.2J	35	not assigned	1.49383	0.0399706	1.79247	0.0321531		BolC03g022240.2J	20	Cytoskeleton	-2.67582	0.0261683
	BolC06g021630.2J	35	not assigned	1.49389	0.0117429	1.54907	0.0235534		BolC03g022400.2J	35	not assigned	1.64154	0.0489444
	BolC08g048680.2J	35	not assigned	1.49843	0.0189517	2.28722	0.000426749		BolC03g022460.2J	35	not assigned	1.19328	0.0125003
	BolC03g052550.2J	24	Solute transport	1.50089	0.00785216	1.93439	0.000788245		BolC03g022750.2J	35	not assigned	1.52072	0.00645897
	BolC09g045220.2J	35	not assigned	1.50235	0.0185539	2.16127	0.000558643		BolC03g023200.2J	35	not assigned	1.14868	0.000366526
	BolC03g011410.2J	35	not assigned	1.50685	0.0150539	1.85645	0.0396649		BolC03g023230.2J	13	Cell cycle	-1.81218	0.0171
	BolC08g037230.2J	9	Secondary metabolism	1.50776	0.016296	2.84168	5.6963e-05		BolC03g023390.2J	35	not assigned	1.38357	0.0293485
	BolC05g041090.2J	35	not assigned	1.50797	0.0329091	2.82263	0.000197182		BolC03g023470.2J	15	RNA biosynthesis	-1.18345	0.000455164
	BolC03g014340.2J	35	not assigned	1.51786	0.0450285	1.38802	0.025772		BolC03g023720.2J	35	not assigned	-1.14553	0.00409704
	BolC02g010500.2J	3	Carbohydrate metabolism	1.51975	0.00513963	2.32024	9.43642e-05		BolC03g023730.2J	5	Lipid metabolism	1.31828	0.00118324
	BolC08g047670.2J	24	Solute transport	1.52091	0.00200474	1.72038	8.31177e-05		BolC03g024100.2J	24	Solute transport	-1.07484	6.29252e-05
	BolC09g067260.2J	35	not assigned	1.52095	0.0297817	2.20881	0.0220429		BolC03g024170.2J	35	not assigned	-1.25482	0.00679994
	BolC01g042450.2J	35	not assigned	1.52253	0.0497849	2.01357	0.0344326		BolC03g024260.2J	35	not assigned	1.03864	0.0326578
	BolC03g012580.2J	35	not assigned	1.52451	0.0233128	3.23653	0.00177461		BolC03g024440.2J	35	not assigned	-3.53356	2.36072e-05
	BolC07g056730.2J	10	Reactive oxygen metabolism	1.52738	0.0107865	4.0756	1.185e-05		BolC03g024820.2J	21	Cell wall	1.01731	0.000168278
	BolC01g005660.2J	19	Protein degradation	1.52919	0.0385223	1.56339	0.0112808		BolC03g024850.2J	24	Solute transport	-2.06485	0.0323741
	BolC03g074150.2J	35	not assigned	1.53118	0.0255909	1.64189	0.0125652		BolC03g024960.2J	18	Protein modification	1.03213	0.000246297
	BolC01g022300.2J	35	not assigned	1.53399	0.00508835	2.25935	5.28308e-05		BolC03g025420.2J	35	not assigned	1.16587	0.00369259
	BolC03g041930.2J	35	not assigned	1.54775	0.00649231	2.35915	9.9194e-05		BolC03g025820.2J	15	RNA biosynthesis	-4.85863	0.00307587
	BolC07g033700.2J	35	not assigned	1.55368	0.0183036	2.04707	0.00112657		BolC03g025970.2J	35	not assigned	2.50743	0.00360844
	BolC09g007450.2J	15	RNA biosynthesis	1.55623	0.019295	1.29969	0.0310903		BolC03g026040.2J	15	RNA biosynthesis	-3.08616	0.0437789
	BolC08g032370.2J	35	not assigned	1.55852	0.0183036	1.54219	0.038931		BolC03g026050.2J	18	Protein modification	-1.29001	0.0280362
	BolC02g036400.2J	35	not assigned	1.5593	0.0108191	4.74129	1.33715e-05		BolC03g026110.2J	15	RNA biosynthesis	-1.20409	6.86955e-05
	BolC08g046640.2J	35	not assigned	1.5593	0.000831084	1.23934	0.000157135		BolC03g026480.2J	35	not assigned	-4.12619	0.00293566
	BolC08g010270.2J	24	Solute transport	1.55961	0.0295545	2.43307	0.0199616		BolC03g026800.2J	35	not assigned	-1.60577	0.031766
	BolC09g033660.2J	15	RNA biosynthesis	1.55991	0.00243443	3.50635	2.27265e-05		BolC03g026990.2J	35	not assigned	1.15405	0.0418767
	BolC03g008380.2J	35	not assigned	1.5615	0.0163037	1.68626	0.00827713		BolC03g027040.2J	35	not assigned	1.68777	0.000919469
	BolC07g018780.2J	35	not assigned	1.57231	0.0299641	1.62009	0.00256434		BolC03g027110.2J	35	not assigned	-3.00661	0.0154444
	BolC05g041760.2J	35	not assigned	1.57703	0.0243991	2.10016	0.00424398		BolC03g027330.2J	15	RNA biosynthesis	-2.05664	0.0322809
	BolC09g016240.2J	35	not assigned	1.57723	0.0294155	1.20179	0.0309081		BolC03g027370.2J	21	Cell wall	-2.72022	0.0433455
	BolC07g036720.2J	35	not assigned	1.58295	0.0300217	-1.35809	0.0167502		BolC03g027570.2J	15	RNA biosynthesis	2.507	0.00128147
	BolC08g056900.2J	35	not assigned	1.58734	0.0385223	1.81184	0.0152703		BolC03g027640.2J	10	Reactive oxygen metabolism	-1.11496	0.00188285
	BolC07g032530.2J	35	not assigned	1.58778	0.0259905	1.48591	0.00800678		BolC03g027770.2J	35	not assigned	-1.60223	0.000116411
	BolC09g017960.2J	35	not assigned	1.60771	0.0108288	1.87005	0.0190076		BolC03g027840.2J	35	not assigned	-2.5928	0.00182348
	BolC03g082990.2J	4	Amino acid metabolism	1.62025	0.0201008	1.05444	0.0102439		BolC03g028310.2J	15	RNA biosynthesis	1.68397	0.000746745
	BolC01g037530.2J	24	Solute transport	1.6321	0.00200474	2.93905	3.3216e-06		BolC03g028490.2J	35	not assigned	1.25924	0.00844776
	BolC04g053630.2J	35	not assigned	1.63351	0.0032518	1.56539	0.00982855		BolC03g028500.2J	35	not assigned	1.18533	0.00366975
	BolC08g045230.2J	15	RNA biosynthesis	1.63381	0.0167345	1.58857	0.0132405		BolC03g028560.2J	13	Cell cycle	-3.06126	0.00781324
	BolC05g005140.2J	2	Cellular respiration	1.6361	0.0449957	1.8409	0.0315964		BolC03g028650.2J	18	Protein modification	3.00414	0.0230669
	BolC06g021820.2J	5	Lipid metabolism	1.64864	0.0225425	1.32863	0.042835		BolC03g028800.2J	15	RNA biosynthesis	-1.76368	4.74842e-05
	BolC09g061470.2J	15	RNA biosynthesis	1.65466	0.00207631	2.20142	6.4905e-05		BolC03g028880.2J	21	Cell wall	-1.36464	0.0346213
	BolC02g031230.2J	24	Solute transport	1.65626	0.00679029	2.25633	0.000329051		BolC03g029140.2J	35	not assigned	1.1456	0.00806287
	BolC04g053240.2J	15	RNA biosynthesis	1.6715	0.00771348	3.07051	0.00018897		BolC03g029330.2J	35	not assigned	-3.32726	0.00291038
	BolC07g056640.2J	15	RNA biosynthesis	1.67367	0.0423832	2.52726	0.00453051		BolC03g029430.2J	35	not assigned	1.49394	0.0125679
	BolC07g049120.2J	35	not assigned	1.68487	0.0165339	4.27582	0.00159802		BolC03g029530.2J	35	not assigned	-1.60476	0.0209327
	BolC02g033660.2J	15	RNA biosynthesis	1.69105	0.00416226	2.51696	0.000625007		BolC03g029560.2J	35	not assigned	-3.73051	0.0118372
	BolC06g004050.2J	35	not assigned	1.70243	0.03038	1.10352	0.021012		BolC03g029680.2J	18	Protein modification	1.17418	0.00231243
	BolC08g028960.2J	15	RNA biosynthesis	1.70441	0.0412975	2.45206	0.00431632		BolC03g029760.2J	15	RNA biosynthesis	1.18469	0.0355916
	BolC03g084300.2J	35	not assigned	1.70498	0.0114361	2.40088	0.000563843		BolC03g029920.2J	35	not assigned	1.00345	0.00897079
	BolC09g056110.2J	10	Reactive oxygen metabolism	1.7065	0.0252422	3.69882	4.46106e-05		BolC03g029950.2J	35	not assigned	-9.00979	0.0134022
	BolC05g025710.2J	35	not assigned	1.7096	0.00947086	1.64062	0.0327923		BolC03g030130.2J	35	not assigned	-2.03477	0.0171368
	BolC07g050140.2J	9	Secondary metabolism	1.71207	0.0255025	4.43859	1.6546e-05		BolC03g030140.2J	35	not assigned	-1.67501	0.000366227
	BolC05g019930.2J	35	not assigned	1.71704	0.0378201	1.91534	0.0190396		BolC03g030210.2J	18	Protein modification	-1.18398	0.0061127
	BolC01g054800.2J	15	RNA biosynthesis	1.73225	0.00282899	3.04257	4.89044e-05		BolC03g030270.2J	35	not assigned	-1.13413	0.000830752
	BolC09g009640.2J	35	not assigned	1.73288	0.0364851	1.63509	0.0463941		BolC03g030530.2J	35	not assigned	2.84603	0.012974
	BolC03g006710.2J	9	Secondary metabolism	1.73748	0.0310293	3.99826	2.43958e-05		BolC03g030590.2J	35	not assigned	-1.34788	0.00856421
	BolC07g032670.2J	24	Solute transport	1.75103	0.0100656	1.37209	0.0229522		BolC03g031100.2J	35	not assigned	1.26437	0.00022115
	BolC02g052890.2J	35	not assigned	1.75415	0.0108583	2.17313	0.0124144		BolC03g031150.2J	10	Reactive oxygen metabolism	-2.94706	0.000625623
	BolC03g054070.2J	15	RNA biosynthesis	1.77784	0.00207631	1.65849	0.000367022		BolC03g031180.2J	35	not assigned	1.43338	0.0362833
	BolC08g035550.2J	9	Secondary metabolism	1.78536	0.00657861	2.89586	3.23267e-05		BolC03g031240.2J	21	Cell wall	2.46852	0.000317731
	BolC04g043290.2J	35	not assigned	1.78604	0.0202573	2.09263	0.00569285		BolC03g031310.2J	35	not assigned	-1.43023	0.0118935
	BolC01g046680.2J	4	Amino acid metabolism	1.78759	0.0429729	2.93619	0.00231707		BolC03g031580.2J	35	not assigned	-2.02553	0.0110667
	BolC09g065160.2J	15	RNA biosynthesis	1.79081	0.00415079	3.60841	4.17997e-05		BolC03g031590.2J	35	not assigned	-1.5455	0.000297296
	BolC03g075750.2J	35	not assigned	1.79613	0.0166415	2.66262	0.000804465		BolC03g032220.2J	35	not assigned	1.08141	0.0020558
	BolC08g053260.2J	18	Protein modification	1.80344	0.00424259	1.88531	0.00216576		BolC03g032370.2J	15	RNA biosynthesis	1.40191	0.000517068
	BolC01g001900.2J	15	RNA biosynthesis	1.81206	0.00649231	2.3673	0.0025281		BolC03g032760.2J	35	not assigned	-2.64056	0.00981665
	BolC08g041830.2J	18	Protein modification	1.82878	0.00207631	2.80607	3.65614e-05		BolC03g032910.2J	35	not assigned	-1.41639	0.000238599
	BolC07g043430.2J	35	not assigned	1.83592	0.00472951	2.52641	0.00180798		BolC03g033140.2J	1	Photosynthesis	-1.17538	3.64599e-05
	BolC09g059140.2J	9	Secondary metabolism	1.84694	0.0105627	3.21056	4.12608e-05		BolC03g033250.2J	35	not assigned	1.10153	0.0120894
	BolC01g007100.2J	35	not assigned	1.87682	0.00941466	1.03762	0.0203356		BolC03g033270.2J	35	not assigned	2.4258	0.0294355
	BolC03g012840.2J	15	RNA biosynthesis	1.88381	0.0336436	4.54366	0.019584		BolC03g033280.2J	35	not assigned	-2.23451	0.00945111
	BolC09g045480.2J	18	Protein modification	1.90609	0.00711238	1.32066	0.0138709		BolC03g033300.2J	22	Membrane vesicle trafficking	-2.78706	0.00960189
	BolC09g022480.2J	35	not assigned	1.90969	0.00282899	2.28793	9.66937e-05		BolC03g033600.2J	35	not assigned	2.7547	0.0397755
	BolC09g057410.2J	15	RNA biosynthesis	1.91613	0.00282899	2.58827	0.00109012		BolC03g034220.2J	35	not assigned	-2.76965	6.52347e-05
	BolC09g018520.2J	15	RNA biosynthesis	1.91679	0.0265575	2.94627	0.00999566		BolC03g034450.2J	35	not assigned	-2.52549	0.0313532
	BolC08g057560.2J	15	RNA biosynthesis	1.92742	0.0113291	2.44067	0.000793747		BolC03g034550.2J	35	not assigned	1.17804	0.0161015
	BolC02g055850.2J	5	Lipid metabolism	1.94475	0.00446168	1.99644	0.000726631		BolC03g034620.2J	24	Solute transport	-1.63996	0.000777467
	BolC05g041240.2J	35	not assigned	1.94822	0.00314191	3.81268	9.2281e-05		BolC03g034890.2J	24	Solute transport	-1.39889	0.0085277
	BolC08g034670.2J	35	not assigned	1.96476	0.00200474	1.23008	0.0340833		BolC03g034930.2J	24	Solute transport	-1.26567	0.000914424
	BolC04g065600.2J	15	RNA biosynthesis	1.96922	0.00898625	1.22395	0.047946		BolC03g034950.2J	35	not assigned	1.56908	0.000112556
	BolC07g024940.2J	15	RNA biosynthesis	1.97592	0.00365483	2.63591	0.000515387		BolC03g035100.2J	11	Phytohormones	-1.15443	0.0017578
	BolC01g050300.2J	35	not assigned	2.0019	0.020905	1.83361	0.0241216		BolC03g035480.2J	35	not assigned	1.235	0.000718843
	BolC08g057620.2J	35	not assigned	2.00724	0.0108191	3.42192	0.00197474		BolC03g035510.2J	35	not assigned	3.23846	0.000218179
	BolC08g037400.2J	35	not assigned	2.01784	0.0124431	3.29619	0.00174814		BolC03g035550.2J	35	not assigned	1.48446	7.87558e-05
	BolC03g024340.2J	15	RNA biosynthesis	2.02366	0.0154478	1.69112	0.0292984		BolC03g035560.2J	35	not assigned	1.05837	0.00378017
	BolC05g055080.2J	15	RNA biosynthesis	2.05631	0.00107937	1.67359	0.00038916		BolC03g035680.2J	35	not assigned	-1.81838	0.00595888
	BolC09g021310.2J	9	Secondary metabolism	2.06182	0.0194876	2.67649	0.0030299		BolC03g035700.2J	19	Protein degradation	1.04955	0.00467383
	BolC04g054110.2J	15	RNA biosynthesis	2.07011	0.0492855	3.41139	0.00152981		BolC03g035830.2J	35	not assigned	2.14632	0.0104107
	BolC09g023150.2J	9	Secondary metabolism	2.10501	0.0200876	4.1426	7.99578e-05		BolC03g035840.2J	35	not assigned	-3.20305	0.00229012
	BolC02g026870.2J	15	RNA biosynthesis	2.11053	0.0253183	4.16209	0.000370892		BolC03g036130.2J	21	Cell wall	-1.13792	0.00531823
	BolC06g030410.2J	35	not assigned	2.12143	0.00388675	3.21548	0.00427511		BolC03g036230.2J	35	not assigned	3.79749	0.0190547
	BolC04g054940.2J	35	not assigned	2.12881	0.0109411	1.95667	0.02518		BolC03g037260.2J	35	not assigned	-3.31398	0.000306818
	BolC09g004070.2J	35	not assigned	2.14567	0.0223832	4.4148	0.00738731		BolC03g037380.2J	18	Protein modification	-1.34635	8.85843e-05
	BolC04g056010.2J	10	Reactive oxygen metabolism	2.14597	0.00484346	2.69088	0.000746745		BolC03g037520.2J	18	Protein modification	-1.67989	0.000377968
	BolC07g053460.2J	35	not assigned	2.16255	0.0029642	2.47876	0.00355629		BolC03g037570.2J	24	Solute transport	1.42078	0.0059416
	BolC03g044670.2J	15	RNA biosynthesis	2.17739	0.0189195	4.53048	6.29252e-05		BolC03g037810.2J	35	not assigned	1.37931	0.0180124
	BolC09g042130.2J	35	not assigned	2.19036	0.0399351	3.70534	0.00121855		BolC03g037910.2J	15	RNA biosynthesis	-4.24764	0.00127997
	BolC06g009100.2J	9	Secondary metabolism	2.19294	0.00207631	2.7126	3.64599e-05		BolC03g038020.2J	24	Solute transport	-1.08625	0.0196415
	BolC01g041020.2J	35	not assigned	2.20553	0.00446168	3.17349	4.89044e-05		BolC03g038040.2J	35	not assigned	-1.57139	0.00584164
	BolC01g048700.2J	15	RNA biosynthesis	2.2149	0.00308254	3.70853	2.44725e-05		BolC03g038550.2J	35	not assigned	-1.19061	0.0247922
	BolC09g045230.2J	15	RNA biosynthesis	2.22593	0.0160309	2.41124	0.000565484		BolC03g038580.2J	35	not assigned	-1.86635	0.0236724
	BolC01g036950.2J	35	not assigned	2.2304	0.00508521	1.85556	0.00218916		BolC03g038720.2J	5	Lipid metabolism	1.71434	0.012974
	BolC04g016760.2J	35	not assigned	2.2456	0.00207631	2.77281	0.000269763		BolC03g038980.2J	35	not assigned	-1.00694	0.043022
	BolC03g028950.2J	35	not assigned	2.26662	0.0203776	2.54291	0.0200368		BolC03g039130.2J	15	RNA biosynthesis	1.3886	0.00177832
	BolC01g040330.2J	35	not assigned	2.31677	0.00908775	5.75517	6.61302e-05		BolC03g039150.2J	6	Nucleotide metabolism	-1.68336	0.00434007
	BolC03g080760.2J	18	Protein modification	2.32848	0.0387338	3.32207	0.00393939		BolC03g039920.2J	35	not assigned	1.02751	0.0363286
	BolC08g052880.2J	35	not assigned	2.35236	0.00654084	1.90584	0.0137697		BolC03g040060.2J	35	not assigned	-1.08848	0.0446425
	BolC09g066690.2J	35	not assigned	2.36544	0.00569766	2.95241	0.000257394		BolC03g040100.2J	35	not assigned	-1.8032	0.0022211
	BolC06g044170.2J	35	not assigned	2.36571	0.0011896	3.58541	7.94391e-05		BolC03g040490.2J	19	Protein degradation	1.97321	0.0475688
	BolC01g027000.2J	1	Photosynthesis	2.37222	0.0025355	3.5467	5.45878e-05		BolC03g041080.2J	10	Reactive oxygen metabolism	-1.31596	0.000598488
	BolC09g060800.2J	11	Phytohormones	2.40723	0.010247	2.80268	0.00844776		BolC03g041890.2J	35	not assigned	-4.38246	0.00426794
	BolC06g000270.2J	35	not assigned	2.41511	0.00437716	1.7962	0.0038103		BolC03g042040.2J	19	Protein degradation	-2.92494	0.00518985
	BolC07g038380.2J	15	RNA biosynthesis	2.44866	0.0301677	2.75652	0.0355146		BolC03g042070.2J	1	Photosynthesis	-1.52577	0.000113512
	BolC09g060720.2J	26	Environmental stimuli response	2.46786	0.0255933	3.48278	0.00230552		BolC03g042450.2J	35	not assigned	-3.55978	0.0064005
	BolC05g007140.2J	35	not assigned	2.47248	0.0135799	3.47657	0.00333878		BolC03g042870.2J	15	RNA biosynthesis	2.80928	0.00239946
	BolC05g002730.2J	24	Solute transport	2.57487	0.00552664	4.88735	6.70162e-05		BolC03g043400.2J	35	not assigned	-3.12797	0.00981665
	BolC03g020420.2J	35	not assigned	2.57854	0.0243956	2.86855	0.0112387		BolC03g043670.2J	35	not assigned	1.38141	0.00272953
	BolC03g031090.2J	35	not assigned	2.65324	0.00417344	2.39649	0.0108171		BolC03g043880.2J	35	not assigned	-1.18916	0.0026241
	BolC03g046400.2J	4	Amino acid metabolism	2.68965	0.0141755	6.2156	0.00745946		BolC03g044090.2J	11	Phytohormones	-1.0437	0.00441554
	BolC06g026850.2J	15	RNA biosynthesis	2.69101	0.0368971	2.7356	0.00143108		BolC03g044160.2J	35	not assigned	1.12956	0.030106
	BolC07g005420.2J	24	Solute transport	2.74356	0.00285766	6.15797	0.000988543		BolC03g044170.2J	24	Solute transport	-1.00319	0.042485
	BolC07g045500.2J	35	not assigned	2.79074	0.00407813	2.62504	0.000114131		BolC03g044280.2J	35	not assigned	2.92198	0.043304
	BolC09g026400.2J	35	not assigned	2.81965	0.0384478	3.25327	0.0203999		BolC03g044320.2J	35	not assigned	2.69374	0.0101363
	BolC03g028130.2J	35	not assigned	2.86514	0.0234692	5.11281	0.00481976		BolC03g044440.2J	11	Phytohormones	1.61266	0.0091467
	BolC05g024070.2J	15	RNA biosynthesis	2.91562	0.0450199	4.15651	0.00383536		BolC03g044520.2J	35	not assigned	1.04429	0.00489728
	BolC03g004640.2J	24	Solute transport	2.93931	0.00513963	4.78541	0.000244547		BolC03g044530.2J	35	not assigned	1.65582	0.0309352
	BolC07g014100.2J	35	not assigned	2.95424	0.0464419	4.28778	0.0232925		BolC03g044590.2J	15	RNA biosynthesis	2.82574	0.0111222
	BolC03g003550.2J	15	RNA biosynthesis	3.00937	0.00161962	2.46124	0.0218988		BolC03g044710.2J	26	Environmental stimuli response	-1.54335	0.00983303
	BolC07g014050.2J	35	not assigned	3.0204	0.0294155	4.94433	0.000797222		BolC03g044750.2J	35	not assigned	-1.09427	0.0219241
	BolC02g008350.2J	15	RNA biosynthesis	3.0475	0.0178105	3.36396	0.00446386		BolC03g045160.2J	24	Solute transport	-1.80975	0.00112405
	BolC09g057570.2J	35	not assigned	3.07493	0.044186	-1.74132	0.00333265		BolC03g045220.2J	35	not assigned	1.25926	0.0246601
	BolC05g050490.2J	35	not assigned	3.07718	0.0294155	2.92861	0.0251494		BolC03g045400.2J	15	RNA biosynthesis	-3.72708	0.00781889
	BolC01g023000.2J	35	not assigned	3.08548	0.00308254	1.79673	0.0491123		BolC03g045740.2J	19	Protein degradation	-2.41234	0.00131643
	BolC03g077470.2J	35	not assigned	3.09811	0.0141384	3.8828	0.000738334		BolC03g045980.2J	35	not assigned	-3.56057	0.0329409
	BolC01g039880.2J	1	Photosynthesis	3.10784	0.00424257	5.19587	1.6546e-05		BolC03g046070.2J	35	not assigned	1.30885	0.00718468
	BolC04g039770.2J	35	not assigned	3.10966	0.00424259	2.48736	0.0133117		BolC03g046490.2J	35	not assigned	1.03926	0.0228683
	BolC01g034470.2J	35	not assigned	3.13479	0.00684995	5.04688	0.00143477		BolC03g046600.2J	35	not assigned	-2.13165	0.024938
	BolC09g052640.2J	22	Membrane vesicle trafficking	3.17289	0.0302315	2.76045	0.0348163		BolC03g046770.2J	35	not assigned	2.13421	0.024426
	BolC03g031730.2J	26	Environmental stimuli response	3.18063	0.0244626	3.60004	0.0201968		BolC03g046900.2J	35	not assigned	-4.69954	0.028954
	BolC02g055060.2J	4	Amino acid metabolism	3.22748	0.00287044	5.34989	0.000286692		BolC03g047200.2J	35	not assigned	1.1435	0.00390787
	BolC01g052820.2J	7	Coenzyme metabolism	3.27034	0.00649231	5.82401	0.0172013		BolC03g047280.2J	15	RNA biosynthesis	1.20354	0.000969674
	BolC05g006480.2J	4	Amino acid metabolism	3.2875	0.00448903	4.20753	0.000257183		BolC03g047540.2J	5	Lipid metabolism	-2.60568	0.00806022
	BolC02g020390.2J	35	not assigned	3.46812	0.00722803	7.03637	0.00203091		BolC03g047640.2J	11	Phytohormones	1.99677	0.000721433
	BolC07g005430.2J	35	not assigned	3.55173	0.0115586	4.87657	0.024406		BolC03g047760.2J	35	not assigned	-3.30477	0.0021879
	BolC05g040750.2J	35	not assigned	3.59971	0.00237912	3.26335	0.00111724		BolC03g047950.2J	19	Protein degradation	1.25031	0.00920645
	BolC01g014420.2J	35	not assigned	4.07915	0.00906706	5.10382	0.00323606		BolC03g048020.2J	2	Cellular respiration	1.95334	0.00111596
	BolC02g031260.2J	15	RNA biosynthesis	4.10229	0.00314191	3.99281	0.000408745		BolC03g048120.2J	35	not assigned	-3.50245	0.00780801
	BolC04g056700.2J	9	Secondary metabolism	4.29293	0.00444811	4.5545	0.0033925		BolC03g048130.2J	24	Solute transport	-3.57531	0.0033458
	BolC06g038750.2J	35	not assigned	4.43767	0.000558098	4.93406	0.00145137		BolC03g048280.2J	1	Photosynthesis	6.93091	0.0027016
	BolC03g077480.2J	35	not assigned	4.55996	0.00679029	4.5536	0.00128708		BolC03g048290.2J	15	RNA biosynthesis	2.17606	0.00571884
	BolC02g020400.2J	35	not assigned	4.83528	0.00520302	6.39828	0.00143355		BolC03g048330.2J	13	Cell cycle	3.99607	0.00732348
	BolC03g031490.2J	35	not assigned	4.99906	0.0412001	2.79383	0.041739		BolC03g048520.2J	35	not assigned	1.0555	0.034424
	BolC03g077460.2J	35	not assigned	5.26204	0.00200474	4.41147	0.00023749		BolC03g048740.2J	15	RNA biosynthesis	1.93267	0.00113619
	BolC02g007700.2J	24	Solute transport	6.06946	0.0201008	6.38285	0.0321459		BolC03g048760.2J	35	not assigned	1.62174	0.000282338
	BolC06g051050.2J	35	not assigned	6.51243	0.00827489	9.72671	0.00384017		BolC03g048770.2J	7	Coenzyme metabolism	-2.1992	0.00267073
									BolC03g049180.2J	35	not assigned	2.72847	0.00906645
									BolC03g049190.2J	35	not assigned	-1.54358	0.019401
									BolC03g049230.2J	21	Cell wall	-2.47133	0.00164451
									BolC03g049500.2J	18	Protein modification	1.15835	0.000209931
									BolC03g049780.2J	24	Solute transport	-2.84489	0.0340376
									BolC03g049820.2J	35	not assigned	3.0863	0.0124405
									BolC03g050050.2J	35	not assigned	-1.01592	0.00143331
									BolC03g050110.2J	35	not assigned	1.84854	0.0222999
									BolC03g050270.2J	35	not assigned	-1.32552	0.000308421
									BolC03g050510.2J	13	Cell cycle	-2.10771	0.00505666
									BolC03g050550.2J	35	not assigned	1.04861	0.000784192
									BolC03g050560.2J	35	not assigned	-3.31901	0.000237586
									BolC03g050720.2J	35	not assigned	-1.64851	0.00804802
									BolC03g050930.2J	21	Cell wall	-1.54759	0.0240149
									BolC03g051040.2J	35	not assigned	1.30852	0.00688636
									BolC03g051120.2J	35	not assigned	-4.52628	0.0164761
									BolC03g051340.2J	35	not assigned	-1.01927	0.00936389
									BolC03g051410.2J	35	not assigned	-1.7265	0.000571629
									BolC03g051430.2J	35	not assigned	1.13893	0.0019841
									BolC03g051690.2J	35	not assigned	-2.19674	0.02125
									BolC03g051800.2J	18	Protein modification	-1.23887	0.025186
									BolC03g051810.2J	35	not assigned	2.72345	0.000690849
									BolC03g052090.2J	13	Cell cycle	-1.06995	0.0185913
									BolC03g052140.2J	35	not assigned	1.6531	0.020053
									BolC03g052640.2J	35	not assigned	-2.39657	0.0183921
									BolC03g052720.2J	35	not assigned	-2.77442	0.00032882
									BolC03g052750.2J	26	Environmental stimuli response	-2.35813	0.00524677
									BolC03g052820.2J	24	Solute transport	1.31265	0.000879275
									BolC03g053000.2J	35	not assigned	1.71871	0.00318686
									BolC03g053300.2J	35	not assigned	1.68963	0.0066869
									BolC03g053310.2J	18	Protein modification	-1.18034	0.0017065
									BolC03g053340.2J	19	Protein degradation	1.40533	0.00100275
									BolC03g053870.2J	35	not assigned	2.34896	0.0242515
									BolC03g054190.2J	35	not assigned	1.68303	0.0139472
									BolC03g054390.2J	35	not assigned	-2.68371	0.000112556
									BolC03g055040.2J	35	not assigned	1.12326	0.00281761
									BolC03g055250.2J	35	not assigned	2.10556	0.0453558
									BolC03g055260.2J	35	not assigned	-1.15202	0.000981494
									BolC03g055380.2J	35	not assigned	1.2615	0.0193937
									BolC03g055500.2J	5	Lipid metabolism	-2.64897	1.185e-05
									BolC03g055670.2J	13	Cell cycle	1.00967	0.00324658
									BolC03g055750.2J	35	not assigned	-4.8316	0.0345502
									BolC03g056110.2J	21	Cell wall	1.65906	0.00387403
									BolC03g056210.2J	21	Cell wall	-1.45663	0.00328879
									BolC03g056250.2J	15	RNA biosynthesis	-5.04108	3.56371e-05
									BolC03g056300.2J	35	not assigned	-1.05144	4.7568e-05
									BolC03g056520.2J	7	Coenzyme metabolism	-1.9942	6.25263e-06
									BolC03g056530.2J	24	Solute transport	-1.59059	6.05568e-05
									BolC03g056540.2J	16	RNA processing	2.52331	0.0336316
									BolC03g056590.2J	35	not assigned	1.16236	0.0256496
									BolC03g056790.2J	1	Photosynthesis	-1.60615	1.39136e-05
									BolC03g057110.2J	21	Cell wall	-1.76952	0.00519091
									BolC03g057170.2J	19	Protein degradation	1.14117	0.0247541
									BolC03g057210.2J	2	Cellular respiration	-1.22874	2.36888e-05
									BolC03g057230.2J	18	Protein modification	-1.16498	0.00540334
									BolC03g057280.2J	35	not assigned	1.17716	0.00592197
									BolC03g057290.2J	35	not assigned	1.17914	0.00439075
									BolC03g057330.2J	35	not assigned	-1.54353	0.00806101
									BolC03g057390.2J	15	RNA biosynthesis	-1.194	1.77527e-05
									BolC03g057490.2J	35	not assigned	-2.47088	0.000158352
									BolC03g057620.2J	35	not assigned	1.47981	0.0107503
									BolC03g057700.2J	35	not assigned	1.04206	0.0178221
									BolC03g058680.2J	15	RNA biosynthesis	1.54856	0.00410389
									BolC03g058810.2J	4	Amino acid metabolism	-1.34168	0.000395276
									BolC03g059120.2J	18	Protein modification	1.30273	0.0147161
									BolC03g059540.2J	15	RNA biosynthesis	1.828	0.00493385
									BolC03g059790.2J	18	Protein modification	-1.04918	0.00182381
									BolC03g060290.2J	21	Cell wall	-1.10813	0.0112497
									BolC03g060750.2J	35	not assigned	2.18739	0.00657172
									BolC03g061260.2J	35	not assigned	1.05044	0.0366843
									BolC03g061330.2J	35	not assigned	-1.18164	8.7855e-06
									BolC03g061340.2J	35	not assigned	1.31138	0.0312177
									BolC03g061570.2J	18	Protein modification	-1.17771	4.2577e-05
									BolC03g061780.2J	4	Amino acid metabolism	2.21352	0.000122958
									BolC03g064030.2J	35	not assigned	2.1853	0.0488718
									BolC03g064040.2J	35	not assigned	2.37511	0.00672511
									BolC03g064490.2J	35	not assigned	1.35694	0.0153761
									BolC03g065170.2J	13	Cell cycle	1.05387	0.00670601
									BolC03g065220.2J	18	Protein modification	2.12109	0.020053
									BolC03g065230.2J	35	not assigned	-1.01733	0.0162379
									BolC03g065270.2J	18	Protein modification	-1.83568	0.0139605
									BolC03g065640.2J	12	Chromatin assembly and remodeling	-1.30344	0.00419658
									BolC03g065650.2J	12	Chromatin assembly and remodeling	-3.49219	0.00330628
									BolC03g066140.2J	35	not assigned	-1.11226	0.00437816
									BolC03g066950.2J	24	Solute transport	-1.96403	0.000367022
									BolC03g066960.2J	35	not assigned	3.82304	0.00852897
									BolC03g067360.2J	35	not assigned	-1.30883	0.0438847
									BolC03g067450.2J	35	not assigned	-2.49221	7.18733e-06
									BolC03g067610.2J	10	Reactive oxygen metabolism	-1.12768	0.0032348
									BolC03g068050.2J	35	not assigned	-2.10504	0.000984381
									BolC03g068220.2J	24	Solute transport	1.87275	0.0340742
									BolC03g068240.2J	15	RNA biosynthesis	-1.08946	0.0413196
									BolC03g068260.2J	24	Solute transport	1.53834	0.000386367
									BolC03g068340.2J	15	RNA biosynthesis	-5.73457	0.00258403
									BolC03g069430.2J	35	not assigned	2.14512	0.0442242
									BolC03g069550.2J	35	not assigned	-1.33798	0.0191847
									BolC03g069570.2J	15	RNA biosynthesis	1.3782	0.0151176
									BolC03g070050.2J	17	Protein biosynthesis	-1.76748	0.00129671
									BolC03g070070.2J	15	RNA biosynthesis	1.24848	0.0177265
									BolC03g070510.2J	35	not assigned	-2.03788	0.00267996
									BolC03g070580.2J	15	RNA biosynthesis	-2.58801	0.0274981
									BolC03g070610.2J	35	not assigned	3.09925	0.00472668
									BolC03g070760.2J	35	not assigned	-1.56226	0.00896852
									BolC03g070810.2J	35	not assigned	-2.4857	0.0112123
									BolC03g070820.2J	35	not assigned	-1.21364	0.0018037
									BolC03g070890.2J	18	Protein modification	-1.34471	0.00511656
									BolC03g070920.2J	35	not assigned	-1.14386	0.000857288
									BolC03g071570.2J	15	RNA biosynthesis	1.05729	0.0279546
									BolC03g071770.2J	35	not assigned	-1.26102	0.045427
									BolC03g071920.2J	2	Cellular respiration	-1.73862	2.27265e-05
									BolC03g072020.2J	35	not assigned	1.98402	0.00166958
									BolC03g072150.2J	35	not assigned	-1.9228	0.0151517
									BolC03g072400.2J	19	Protein degradation	-1.47932	0.00115076
									BolC03g072530.2J	35	not assigned	-2.73192	0.00966821
									BolC03g072560.2J	35	not assigned	1.54227	0.00122224
									BolC03g073230.2J	25	Nutrient uptake	2.26211	0.0141043
									BolC03g073430.2J	35	not assigned	1.5612	0.0022777
									BolC03g073740.2J	15	RNA biosynthesis	-1.31505	0.0114835
									BolC03g073780.2J	15	RNA biosynthesis	-1.8693	0.045274
									BolC03g073910.2J	9	Secondary metabolism	4.98969	0.00124206
									BolC03g074260.2J	15	RNA biosynthesis	-3.52481	0.0362245
									BolC03g074290.2J	35	not assigned	-4.28581	0.00450288
									BolC03g074610.2J	35	not assigned	-2.34936	0.00746036
									BolC03g074700.2J	24	Solute transport	1.16185	0.0309528
									BolC03g074760.2J	35	not assigned	1.29178	0.00258122
									BolC03g074830.2J	35	not assigned	1.04346	0.000981494
									BolC03g075450.2J	35	not assigned	2.02382	0.00318713
									BolC03g075700.2J	35	not assigned	-1.0846	0.00235995
									BolC03g075800.2J	35	not assigned	-1.22343	0.0318887
									BolC03g075850.2J	15	RNA biosynthesis	2.62349	0.0202228
									BolC03g076290.2J	26	Environmental stimuli response	-1.05793	0.00371384
									BolC03g076550.2J	35	not assigned	-1.42376	0.000726197
									BolC03g077020.2J	35	not assigned	-1.73927	0.0127208
									BolC03g077050.2J	35	not assigned	-2.63429	0.000431497
									BolC03g077340.2J	15	RNA biosynthesis	2.42325	0.0080217
									BolC03g078130.2J	24	Solute transport	-2.34871	0.00969822
									BolC03g078230.2J	35	not assigned	-1.83676	0.0153503
									BolC03g078350.2J	7	Coenzyme metabolism	-1.97963	0.000151267
									BolC03g078580.2J	35	not assigned	4.41727	0.00201784
									BolC03g078590.2J	35	not assigned	2.13509	0.0125424
									BolC03g078880.2J	1	Photosynthesis	-1.09552	0.000158665
									BolC03g079110.2J	35	not assigned	-4.09875	0.0028555
									BolC03g079270.2J	35	not assigned	-4.68161	0.00769775
									BolC03g079400.2J	35	not assigned	-1.40551	0.0288106
									BolC03g079570.2J	15	RNA biosynthesis	1.01018	0.00121495
									BolC03g079630.2J	20	Cytoskeleton	-1.00721	0.000991827
									BolC03g079640.2J	26	Environmental stimuli response	1.18944	0.00650393
									BolC03g080170.2J	35	not assigned	-1.77641	0.00571911
									BolC03g080480.2J	35	not assigned	-2.6312	0.0223254
									BolC03g080540.2J	35	not assigned	-1.6198	0.0041128
									BolC03g080630.2J	21	Cell wall	-1.0082	0.0014617
									BolC03g080710.2J	10	Reactive oxygen metabolism	2.27051	5.0357e-05
									BolC03g080770.2J	17	Protein biosynthesis	-1.29985	0.000804172
									BolC03g080810.2J	35	not assigned	-4.54396	0.00350113
									BolC03g080820.2J	35	not assigned	2.67864	0.0151618
									BolC03g080930.2J	19	Protein degradation	2.33183	0.0190255
									BolC03g081530.2J	17	Protein biosynthesis	-1.0004	0.0463503
									BolC03g082000.2J	19	Protein degradation	-1.27027	0.00501655
									BolC03g082020.2J	12	Chromatin assembly and remodeling	-2.95483	0.00838197
									BolC03g082210.2J	24	Solute transport	-3.50292	0.00752477
									BolC03g082560.2J	35	not assigned	2.88227	0.00340668
									BolC03g082730.2J	35	not assigned	-3.52262	0.00567894
									BolC03g082860.2J	35	not assigned	-2.36789	0.0157337
									BolC03g083080.2J	35	not assigned	-2.14268	0.00107291
									BolC03g083240.2J	3	Carbohydrate metabolism	-2.6238	0.0134011
									BolC03g084160.2J	1	Photosynthesis	-1.49764	0.000520217
									BolC03g084180.2J	22	Membrane vesicle trafficking	-1.12653	0.00220002
									BolC03g084470.2J	35	not assigned	-1.50247	0.0432909
									BolC03g084500.2J	12	Chromatin assembly and remodeling	1.12532	4.2577e-05
									BolC03g084890.2J	2	Cellular respiration	-1.12163	0.00438183
									BolC03g085480.2J	26	Environmental stimuli response	1.04662	0.00504309
									BolC03g085540.2J	35	not assigned	-5.00195	0.000326785
									BolC03g086420.2J	1	Photosynthesis	-1.77034	4.2577e-05
									BolC03g086590.2J	6	Nucleotide metabolism	-2.71171	0.00154838
									BolC04g000450.2J	35	not assigned	-1.63369	0.00469999
									BolC04g000540.2J	10	Reactive oxygen metabolism	1.29569	0.00442163
									BolC04g000650.2J	35	not assigned	1.08951	0.00013825
									BolC04g000710.2J	35	not assigned	-1.07078	0.00289126
									BolC04g000790.2J	2	Cellular respiration	1.73699	0.0160436
									BolC04g000800.2J	24	Solute transport	1.30484	0.0250938
									BolC04g000920.2J	35	not assigned	-1.23804	0.000177442
									BolC04g001140.2J	35	not assigned	1.24503	0.0280849
									BolC04g001250.2J	15	RNA biosynthesis	2.0517	0.000464622
									BolC04g001310.2J	24	Solute transport	2.9196	0.00824107
									BolC04g001420.2J	7	Coenzyme metabolism	1.56882	0.0116152
									BolC04g001490.2J	24	Solute transport	2.01531	0.000138366
									BolC04g001670.2J	13	Cell cycle	-1.04914	0.0200299
									BolC04g001710.2J	35	not assigned	1.65506	0.00929438
									BolC04g001720.2J	35	not assigned	1.14349	0.00947319
									BolC04g001810.2J	35	not assigned	-1.32221	0.000201359
									BolC04g001840.2J	35	not assigned	1.32885	0.001277
									BolC04g001940.2J	15	RNA biosynthesis	1.27055	0.0125998
									BolC04g002180.2J	35	not assigned	1.17556	3.28762e-05
									BolC04g002230.2J	11	Phytohormones	1.03817	0.000883305
									BolC04g002390.2J	35	not assigned	-1.42728	0.0034749
									BolC04g002510.2J	35	not assigned	2.88917	0.015173
									BolC04g002560.2J	35	not assigned	-1.45447	0.00132366
									BolC04g002820.2J	20	Cytoskeleton	-1.22524	0.0294281
									BolC04g002870.2J	35	not assigned	3.34074	0.0269815
									BolC04g002880.2J	35	not assigned	2.08593	0.0016501
									BolC04g002900.2J	35	not assigned	2.16207	0.00111642
									BolC04g003030.2J	35	not assigned	-1.32932	0.005348
									BolC04g003160.2J	35	not assigned	1.00621	0.00652788
									BolC04g003210.2J	18	Protein modification	-1.72192	0.000407544
									BolC04g003290.2J	35	not assigned	2.03059	0.0258475
									BolC04g003330.2J	10	Reactive oxygen metabolism	-1.06279	0.000125516
									BolC04g003750.2J	19	Protein degradation	1.49955	0.0229522
									BolC04g003770.2J	35	not assigned	-1.9401	0.000809295
									BolC04g003860.2J	35	not assigned	1.74838	0.0364497
									BolC04g003870.2J	35	not assigned	1.77006	0.00985711
									BolC04g003950.2J	15	RNA biosynthesis	-3.25239	0.0147629
									BolC04g004260.2J	15	RNA biosynthesis	-5.10091	0.0225742
									BolC04g004450.2J	35	not assigned	-3.65526	9.66937e-05
									BolC04g004720.2J	35	not assigned	-5.44994	0.00121171
									BolC04g005430.2J	35	not assigned	1.24042	2.43958e-05
									BolC04g005610.2J	21	Cell wall	-1.17662	0.0384754
									BolC04g005860.2J	35	not assigned	3.95066	0.0314551
									BolC04g005930.2J	35	not assigned	-1.0587	0.00539424
									BolC04g006510.2J	19	Protein degradation	-1.82976	0.0261608
									BolC04g006950.2J	21	Cell wall	-1.84749	0.00754236
									BolC04g007080.2J	15	RNA biosynthesis	1.37774	0.000445829
									BolC04g007100.2J	35	not assigned	1.54397	4.1155e-05
									BolC04g007140.2J	15	RNA biosynthesis	1.36262	0.00061524
									BolC04g007450.2J	22	Membrane vesicle trafficking	-1.44532	0.00225709
									BolC04g007730.2J	1	Photosynthesis	-1.04434	0.000668803
									BolC04g007770.2J	35	not assigned	1.41788	0.00760755
									BolC04g008510.2J	1	Photosynthesis	-1.43786	0.00108279
									BolC04g008730.2J	35	not assigned	1.39396	0.0242458
									BolC04g009260.2J	35	not assigned	-1.58603	0.00152972
									BolC04g010440.2J	35	not assigned	2.77166	0.0217824
									BolC04g010580.2J	15	RNA biosynthesis	-2.71168	0.021564
									BolC04g010640.2J	5	Lipid metabolism	-4.32742	0.0181509
									BolC04g010820.2J	13	Cell cycle	-2.19625	0.00630668
									BolC04g011120.2J	15	RNA biosynthesis	4.9379	0.00634493
									BolC04g011170.2J	35	not assigned	1.02603	0.0111145
									BolC04g011210.2J	35	not assigned	1.20229	0.024427
									BolC04g011300.2J	9	Secondary metabolism	1.28076	0.00772376
									BolC04g011780.2J	35	not assigned	-2.93992	0.0010284
									BolC04g012530.2J	15	RNA biosynthesis	2.06327	0.00264076
									BolC04g012580.2J	18	Protein modification	1.12346	0.00809578
									BolC04g012770.2J	20	Cytoskeleton	-1.40502	0.0151288
									BolC04g012930.2J	15	RNA biosynthesis	-3.22358	0.00253199
									BolC04g013000.2J	15	RNA biosynthesis	1.26882	0.00053558
									BolC04g013030.2J	35	not assigned	-1.79053	0.000153657
									BolC04g013060.2J	15	RNA biosynthesis	-2.62183	5.31978e-05
									BolC04g013380.2J	35	not assigned	1.45693	0.0162849
									BolC04g013620.2J	35	not assigned	2.2105	0.0125143
									BolC04g014100.2J	6	Nucleotide metabolism	2.96425	0.00139252
									BolC04g014310.2J	24	Solute transport	1.2574	3.85308e-05
									BolC04g014420.2J	35	not assigned	1.47161	0.00800492
									BolC04g014460.2J	35	not assigned	2.53387	0.0460909
									BolC04g014620.2J	35	not assigned	-2.04392	2.69018e-05
									BolC04g014690.2J	35	not assigned	1.98626	0.011242
									BolC04g014700.2J	35	not assigned	1.19256	0.00381833
									BolC04g014890.2J	23	Protein translocation	-1.19514	6.86955e-05
									BolC04g015070.2J	35	not assigned	-2.08925	0.00315814
									BolC04g015390.2J	35	not assigned	1.16313	0.0011586
									BolC04g016090.2J	3	Carbohydrate metabolism	-1.809	0.0338826
									BolC04g016380.2J	35	not assigned	2.09963	0.00173368
									BolC04g016510.2J	5	Lipid metabolism	1.5179	0.0098883
									BolC04g016520.2J	13	Cell cycle	1.34018	0.000157135
									BolC04g016650.2J	11	Phytohormones	1.30071	0.0359621
									BolC04g016700.2J	15	RNA biosynthesis	-8.00954	0.00211282
									BolC04g016930.2J	35	not assigned	-1.54929	0.013624
									BolC04g016950.2J	26	Environmental stimuli response	2.22142	8.85843e-05
									BolC04g017100.2J	35	not assigned	-2.67783	0.00066061
									BolC04g017450.2J	9	Secondary metabolism	1.3737	0.019497
									BolC04g018090.2J	25	Nutrient uptake	2.94358	0.0249209
									BolC04g018190.2J	35	not assigned	-2.31397	0.035208
									BolC04g018270.2J	35	not assigned	1.17091	0.00613571
									BolC04g018640.2J	15	RNA biosynthesis	1.39289	0.00966131
									BolC04g018670.2J	13	Cell cycle	-2.37472	0.00970318
									BolC04g019080.2J	35	not assigned	-8.3116	2.48302e-05
									BolC04g019270.2J	1	Photosynthesis	-1.33521	5.31978e-05
									BolC04g019310.2J	1	Photosynthesis	-1.43796	3.3957e-05
									BolC04g019660.2J	35	not assigned	3.56139	0.00118805
									BolC04g020090.2J	35	not assigned	1.53834	0.00286669
									BolC04g020180.2J	35	not assigned	2.72054	0.00735681
									BolC04g020520.2J	26	Environmental stimuli response	1.83505	0.000173339
									BolC04g020580.2J	10	Reactive oxygen metabolism	1.59568	0.00493902
									BolC04g020650.2J	35	not assigned	2.22706	0.00803544
									BolC04g020870.2J	18	Protein modification	1.01446	0.00260341
									BolC04g020910.2J	35	not assigned	1.08793	0.0321852
									BolC04g021250.2J	21	Cell wall	-3.30986	0.0367634
									BolC04g021620.2J	22	Membrane vesicle trafficking	1.87743	0.0299113
									BolC04g022060.2J	35	not assigned	1.09022	0.00453975
									BolC04g022850.2J	35	not assigned	-2.58143	0.0185826
									BolC04g023060.2J	35	not assigned	-1.75344	0.00467383
									BolC04g023240.2J	35	not assigned	1.52263	0.0185226
									BolC04g023580.2J	35	not assigned	-3.08546	0.0160436
									BolC04g023750.2J	35	not assigned	1.51381	0.0199513
									BolC04g024520.2J	35	not assigned	1.0807	0.00148326
									BolC04g025710.2J	35	not assigned	1.83243	0.00429995
									BolC04g025810.2J	35	not assigned	1.01636	0.0357336
									BolC04g026490.2J	35	not assigned	1.28627	0.0253678
									BolC04g026910.2J	35	not assigned	1.03343	0.00902471
									BolC04g027040.2J	9	Secondary metabolism	-2.96471	0.00213068
									BolC04g027110.2J	35	not assigned	-1.4015	0.00540257
									BolC04g027230.2J	1	Photosynthesis	-1.24395	6.86955e-05
									BolC04g027710.2J	35	not assigned	1.13063	0.0203405
									BolC04g028040.2J	22	Membrane vesicle trafficking	1.0728	0.0039807
									BolC04g028370.2J	35	not assigned	1.0593	0.0324481
									BolC04g028560.2J	19	Protein degradation	-1.89894	0.00716296
									BolC04g029190.2J	19	Protein degradation	1.10209	0.0456181
									BolC04g029240.2J	35	not assigned	-3.63556	0.000324227
									BolC04g030170.2J	16	RNA processing	-1.02146	0.000201359
									BolC04g030270.2J	35	not assigned	1.80026	0.00952175
									BolC04g030280.2J	11	Phytohormones	1.16507	0.0150697
									BolC04g030330.2J	10	Reactive oxygen metabolism	1.37403	0.00307575
									BolC04g030850.2J	21	Cell wall	-1.43934	0.0443166
									BolC04g030890.2J	35	not assigned	1.03286	0.00914048
									BolC04g031330.2J	19	Protein degradation	-1.28489	0.00251851
									BolC04g031480.2J	35	not assigned	-2.0507	0.0167207
									BolC04g031510.2J	35	not assigned	-3.14104	0.0428034
									BolC04g031660.2J	15	RNA biosynthesis	-1.64629	0.0285499
									BolC04g031890.2J	35	not assigned	-2.04234	0.0105322
									BolC04g032130.2J	35	not assigned	1.24902	0.000895951
									BolC04g032280.2J	35	not assigned	-1.40995	0.00323305
									BolC04g032290.2J	35	not assigned	-2.25344	0.0208684
									BolC04g032350.2J	24	Solute transport	-3.19008	0.00299162
									BolC04g032510.2J	22	Membrane vesicle trafficking	1.35183	0.00129341
									BolC04g032870.2J	35	not assigned	1.07847	0.000351163
									BolC04g032880.2J	18	Protein modification	-8.01392	1.185e-05
									BolC04g033080.2J	35	not assigned	1.15858	0.0127103
									BolC04g033090.2J	35	not assigned	2.88097	0.00270151
									BolC04g033100.2J	35	not assigned	1.06618	0.0472544
									BolC04g033250.2J	13	Cell cycle	1.89786	0.0156542
									BolC04g033560.2J	21	Cell wall	-1.08967	0.00355561
									BolC04g033710.2J	35	not assigned	-1.31462	0.0491332
									BolC04g034060.2J	20	Cytoskeleton	-1.59406	0.00043484
									BolC04g034190.2J	35	not assigned	2.03393	0.0381172
									BolC04g034540.2J	35	not assigned	1.25252	0.0226316
									BolC04g034610.2J	35	not assigned	1.54855	0.0451613
									BolC04g034670.2J	35	not assigned	-1.37108	0.00216208
									BolC04g034760.2J	35	not assigned	1.09413	0.0163342
									BolC04g034820.2J	35	not assigned	-6.58256	0.0106351
									BolC04g034850.2J	35	not assigned	-3.26233	0.0020838
									BolC04g035160.2J	15	RNA biosynthesis	-5.48731	0.0081088
									BolC04g035410.2J	35	not assigned	-7.43207	0.0190547
									BolC04g035420.2J	35	not assigned	-4.23932	0.00783262
									BolC04g035570.2J	35	not assigned	-1.0143	0.00635494
									BolC04g035630.2J	35	not assigned	1.382	0.00727758
									BolC04g035770.2J	35	not assigned	-4.39635	0.000455164
									BolC04g036310.2J	1	Photosynthesis	-1.53834	6.52347e-05
									BolC04g036320.2J	15	RNA biosynthesis	-1.43429	0.00127507
									BolC04g036630.2J	17	Protein biosynthesis	1.49963	0.00679754
									BolC04g036730.2J	1	Photosynthesis	-1.00217	4.63665e-05
									BolC04g036840.2J	35	not assigned	-7.01127	2.27265e-05
									BolC04g037220.2J	35	not assigned	1.21001	0.00479967
									BolC04g037290.2J	35	not assigned	1.64063	0.00965503
									BolC04g037630.2J	19	Protein degradation	-1.5392	0.0460909
									BolC04g037750.2J	15	RNA biosynthesis	-3.13749	0.00494233
									BolC04g037830.2J	19	Protein degradation	-2.06455	0.0498997
									BolC04g037860.2J	15	RNA biosynthesis	1.45458	0.0467976
									BolC04g037920.2J	3	Carbohydrate metabolism	-1.77928	0.0209864
									BolC04g038050.2J	24	Solute transport	1.5913	0.0011445
									BolC04g038620.2J	35	not assigned	1.74709	0.00859836
									BolC04g038770.2J	35	not assigned	-2.25718	0.00468095
									BolC04g039600.2J	2	Cellular respiration	-1.09295	0.00312427
									BolC04g039680.2J	21	Cell wall	-1.62459	0.000408745
									BolC04g039760.2J	35	not assigned	1.66891	0.00617495
									BolC04g039960.2J	35	not assigned	1.30428	0.0064307
									BolC04g039990.2J	19	Protein degradation	-1.48891	0.0256496
									BolC04g040200.2J	3	Carbohydrate metabolism	1.39141	7.14808e-05
									BolC04g040250.2J	13	Cell cycle	-1.02813	0.0430827
									BolC04g040300.2J	35	not assigned	-1.15777	0.000179674
									BolC04g040320.2J	35	not assigned	1.68755	0.0291812
									BolC04g040580.2J	35	not assigned	-1.40215	0.00533922
									BolC04g041780.2J	5	Lipid metabolism	2.69512	0.0436222
									BolC04g041910.2J	35	not assigned	1.11913	0.0124405
									BolC04g041920.2J	35	not assigned	-1.00732	0.0143039
									BolC04g042250.2J	35	not assigned	1.6833	0.0141746
									BolC04g042720.2J	1	Photosynthesis	-1.0748	7.94721e-05
									BolC04g042830.2J	35	not assigned	2.30279	0.02813
									BolC04g042880.2J	15	RNA biosynthesis	1.7136	0.0134774
									BolC04g042920.2J	15	RNA biosynthesis	1.1374	0.0023458
									BolC04g042930.2J	15	RNA biosynthesis	1.58996	0.00659666
									BolC04g043300.2J	35	not assigned	1.00775	0.0433579
									BolC04g043460.2J	26	Environmental stimuli response	2.70136	0.00512611
									BolC04g043550.2J	35	not assigned	2.47858	0.025324
									BolC04g043590.2J	35	not assigned	-1.80833	0.00115567
									BolC04g043630.2J	35	not assigned	-2.5094	0.00267996
									BolC04g043810.2J	35	not assigned	-2.10091	0.0216237
									BolC04g044860.2J	35	not assigned	-1.84888	0.000635652
									BolC04g044890.2J	35	not assigned	-1.35954	0.0256575
									BolC04g045550.2J	19	Protein degradation	1.12732	0.00131344
									BolC04g045600.2J	19	Protein degradation	-2.37159	0.00602906
									BolC04g045680.2J	24	Solute transport	1.33763	0.00425376
									BolC04g045960.2J	13	Cell cycle	1.74008	0.0202798
									BolC04g046080.2J	18	Protein modification	1.21139	0.00179812
									BolC04g046290.2J	35	not assigned	5.51897	0.000131126
									BolC04g046300.2J	2	Cellular respiration	1.26691	0.00148084
									BolC04g046370.2J	35	not assigned	2.43185	0.0455657
									BolC04g046550.2J	17	Protein biosynthesis	-1.14857	0.000178548
									BolC04g046580.2J	15	RNA biosynthesis	1.01839	0.0168681
									BolC04g046830.2J	15	RNA biosynthesis	1.7882	0.00839093
									BolC04g047080.2J	35	not assigned	1.3772	2.26129e-05
									BolC04g047170.2J	23	Protein translocation	2.28455	0.0172282
									BolC04g047430.2J	13	Cell cycle	-2.24287	0.00631938
									BolC04g047550.2J	35	not assigned	-2.69674	0.000327088
									BolC04g048010.2J	35	not assigned	-3.02173	0.031381
									BolC04g048110.2J	35	not assigned	1.45235	0.0192848
									BolC04g048370.2J	35	not assigned	-1.75169	0.0420083
									BolC04g048640.2J	15	RNA biosynthesis	1.18862	0.0241625
									BolC04g049000.2J	17	Protein biosynthesis	4.61198	0.00494442
									BolC04g049020.2J	35	not assigned	3.59856	0.00264076
									BolC04g049270.2J	35	not assigned	-1.66742	0.018073
									BolC04g049920.2J	20	Cytoskeleton	1.18397	0.00083156
									BolC04g050270.2J	11	Phytohormones	-4.92252	0.0188438
									BolC04g050640.2J	15	RNA biosynthesis	1.13247	0.000365708
									BolC04g050700.2J	12	Chromatin assembly and remodeling	-1.41343	0.00557242
									BolC04g051020.2J	18	Protein modification	1.11077	0.00267152
									BolC04g051500.2J	35	not assigned	1.44613	0.00731201
									BolC04g051560.2J	19	Protein degradation	1.02938	0.0391671
									BolC04g051730.2J	35	not assigned	2.25172	0.0233945
									BolC04g051740.2J	35	not assigned	1.11519	2.02606e-05
									BolC04g051850.2J	13	Cell cycle	-2.22191	0.0179008
									BolC04g051880.2J	35	not assigned	-3.50179	0.00023749
									BolC04g051940.2J	15	RNA biosynthesis	3.11437	0.00831139
									BolC04g052800.2J	35	not assigned	5.59553	0.00665302
									BolC04g053460.2J	35	not assigned	-2.15983	0.0274803
									BolC04g053850.2J	18	Protein modification	-1.37897	0.00265556
									BolC04g054210.2J	35	not assigned	1.21363	0.0171336
									BolC04g054640.2J	24	Solute transport	1.43835	0.00404296
									BolC04g054930.2J	11	Phytohormones	1.43264	0.00152943
									BolC04g055010.2J	15	RNA biosynthesis	2.36133	0.00436822
									BolC04g055230.2J	35	not assigned	1.35244	0.0407533
									BolC04g055470.2J	19	Protein degradation	-2.16047	0.0346387
									BolC04g055700.2J	24	Solute transport	1.94636	0.00140786
									BolC04g055710.2J	35	not assigned	1.13381	0.0137246
									BolC04g056240.2J	16	RNA processing	1.22592	0.00102662
									BolC04g056270.2J	35	not assigned	3.07096	0.038815
									BolC04g056510.2J	15	RNA biosynthesis	1.51037	0.0144598
									BolC04g056650.2J	35	not assigned	3.69951	0.0198555
									BolC04g056660.2J	35	not assigned	3.40893	0.00960189
									BolC04g056850.2J	35	not assigned	-1.15481	0.00780644
									BolC04g056880.2J	35	not assigned	-1.28893	0.0124363
									BolC04g056980.2J	35	not assigned	-5.40219	0.013854
									BolC04g057020.2J	35	not assigned	1.24501	0.0469975
									BolC04g057060.2J	35	not assigned	2.91793	0.0180307
									BolC04g057550.2J	35	not assigned	1.06321	0.0390084
									BolC04g057900.2J	3	Carbohydrate metabolism	-2.01452	0.0018222
									BolC04g057990.2J	35	not assigned	1.76633	1.6546e-05
									BolC04g058150.2J	35	not assigned	-1.52419	0.000622085
									BolC04g058530.2J	35	not assigned	-1.60962	0.00964329
									BolC04g058550.2J	35	not assigned	-1.19696	0.0346061
									BolC04g058720.2J	35	not assigned	-1.23947	0.0164288
									BolC04g058880.2J	15	RNA biosynthesis	-1.0981	0.0142515
									BolC04g059160.2J	24	Solute transport	1.3976	0.000151658
									BolC04g059640.2J	17	Protein biosynthesis	-1.09044	0.00169152
									BolC04g060080.2J	35	not assigned	-1.36285	0.0464138
									BolC04g060410.2J	15	RNA biosynthesis	-1.54783	0.042809
									BolC04g060480.2J	13	Cell cycle	-2.41507	0.000112289
									BolC04g060970.2J	24	Solute transport	1.21006	0.00131254
									BolC04g060990.2J	35	not assigned	1.80234	0.00148059
									BolC04g061020.2J	35	not assigned	-1.44092	0.0109716
									BolC04g061030.2J	24	Solute transport	-1.16015	0.00474949
									BolC04g061260.2J	35	not assigned	-2.94656	0.0250534
									BolC04g061270.2J	15	RNA biosynthesis	1.0804	0.000858344
									BolC04g061280.2J	35	not assigned	-1.17328	0.00296243
									BolC04g061490.2J	17	Protein biosynthesis	-1.31344	0.0361954
									BolC04g061550.2J	15	RNA biosynthesis	1.13295	0.0126727
									BolC04g061610.2J	19	Protein degradation	1.11027	0.000198989
									BolC04g061680.2J	35	not assigned	1.01631	0.00788717
									BolC04g061880.2J	24	Solute transport	-1.15906	0.00285793
									BolC04g062230.2J	35	not assigned	1.04207	0.0176157
									BolC04g062240.2J	35	not assigned	1.35894	0.00508799
									BolC04g062250.2J	24	Solute transport	2.81199	0.0234307
									BolC04g062500.2J	35	not assigned	-1.2166	0.00270893
									BolC04g062740.2J	35	not assigned	-2.85472	0.00211702
									BolC04g062830.2J	21	Cell wall	-1.38946	0.0360702
									BolC04g062890.2J	24	Solute transport	2.23869	0.00121484
									BolC04g062940.2J	24	Solute transport	-2.00485	0.000797222
									BolC04g062980.2J	35	not assigned	1.5893	0.00805957
									BolC04g063000.2J	35	not assigned	-2.49526	0.0106588
									BolC04g063130.2J	35	not assigned	1.61563	0.00816079
									BolC04g063210.2J	35	not assigned	1.86348	0.0236508
									BolC04g063300.2J	35	not assigned	2.11191	0.00939295
									BolC04g063460.2J	24	Solute transport	2.20103	0.036522
									BolC04g063550.2J	35	not assigned	-2.01724	0.0038545
									BolC04g063790.2J	19	Protein degradation	-1.15941	0.00713491
									BolC04g064210.2J	35	not assigned	-1.04518	0.000386367
									BolC04g064380.2J	35	not assigned	-3.69075	0.0023458
									BolC04g064520.2J	24	Solute transport	1.23402	0.0130665
									BolC04g064600.2J	13	Cell cycle	-2.02702	0.00166958
									BolC04g064710.2J	15	RNA biosynthesis	-1.75396	0.00946432
									BolC04g064950.2J	35	not assigned	1.39293	0.0173505
									BolC04g065130.2J	35	not assigned	2.04037	0.0086662
									BolC04g065140.2J	35	not assigned	1.45001	0.000293657
									BolC04g065230.2J	24	Solute transport	-1.70111	0.0028013
									BolC04g065630.2J	35	not assigned	-2.24694	0.0215863
									BolC04g065640.2J	15	RNA biosynthesis	-1.15365	0.00823373
									BolC04g065850.2J	35	not assigned	-3.65148	0.00704995
									BolC04g065870.2J	35	not assigned	1.1274	0.0136348
									BolC04g065920.2J	35	not assigned	-1.72948	0.0120633
									BolC04g066060.2J	15	RNA biosynthesis	-1.32806	6.90321e-05
									BolC04g066070.2J	35	not assigned	1.08691	0.00023749
									BolC04g066170.2J	35	not assigned	-9.76083	0.000445829
									BolC04g066240.2J	35	not assigned	1.08996	0.00177499
									BolC04g066430.2J	35	not assigned	-1.79488	0.0177068
									BolC04g066450.2J	35	not assigned	-1.8061	1.6546e-05
									BolC04g066760.2J	35	not assigned	-2.10817	0.0349183
									BolC04g066950.2J	35	not assigned	-1.87525	0.0104757
									BolC04g067070.2J	35	not assigned	1.56534	0.000168317
									BolC04g067160.2J	35	not assigned	1.09072	0.0109661
									BolC04g067310.2J	15	RNA biosynthesis	-1.79749	0.00966894
									BolC04g067490.2J	35	not assigned	1.76243	0.0430925
									BolC04g067510.2J	35	not assigned	2.23282	0.0462821
									BolC04g067710.2J	24	Solute transport	1.30944	0.00855768
									BolC04g067720.2J	35	not assigned	1.12898	0.0275001
									BolC04g068160.2J	35	not assigned	-1.57829	1.6546e-05
									BolC04g068230.2J	15	RNA biosynthesis	1.28991	0.000216002
									BolC04g068340.2J	35	not assigned	1.70028	0.00388249
									BolC04g068520.2J	35	not assigned	2.97139	0.00624604
									BolC04g068660.2J	35	not assigned	1.25737	0.0277224
									BolC04g068790.2J	35	not assigned	1.0444	0.0278565
									BolC05g000300.2J	15	RNA biosynthesis	1.13351	0.000666903
									BolC05g000470.2J	35	not assigned	1.17186	0.0200154
									BolC05g000650.2J	15	RNA biosynthesis	1.28582	0.0075226
									BolC05g000720.2J	35	not assigned	1.1366	0.00733971
									BolC05g000790.2J	35	not assigned	3.14932	0.0137519
									BolC05g000800.2J	35	not assigned	2.99814	0.0116538
									BolC05g001160.2J	11	Phytohormones	-3.52737	0.0133358
									BolC05g001220.2J	24	Solute transport	-3.20147	0.00266707
									BolC05g001290.2J	21	Cell wall	-1.55299	0.027919
									BolC05g001440.2J	35	not assigned	1.06113	0.019329
									BolC05g001500.2J	10	Reactive oxygen metabolism	3.52157	0.000178548
									BolC05g001560.2J	35	not assigned	1.01131	0.00485238
									BolC05g001570.2J	23	Protein translocation	5.10456	0.00484555
									BolC05g001580.2J	35	not assigned	-1.03472	0.0386059
									BolC05g001790.2J	3	Carbohydrate metabolism	1.05149	0.000162838
									BolC05g001910.2J	35	not assigned	-2.59326	0.0147342
									BolC05g002020.2J	35	not assigned	-1.28541	7.63913e-05
									BolC05g002250.2J	22	Membrane vesicle trafficking	-1.65898	0.00347832
									BolC05g002420.2J	35	not assigned	1.26753	0.00585983
									BolC05g002490.2J	35	not assigned	3.0833	0.0105005
									BolC05g002830.2J	21	Cell wall	-1.68462	0.0306088
									BolC05g002850.2J	35	not assigned	-1.34313	0.0250835
									BolC05g002870.2J	35	not assigned	-2.28377	0.00112184
									BolC05g003410.2J	35	not assigned	-3.02467	6.29252e-05
									BolC05g003720.2J	35	not assigned	1.78359	0.0232209
									BolC05g004010.2J	15	RNA biosynthesis	1.5895	0.0123979
									BolC05g004530.2J	35	not assigned	-1.25893	0.0222562
									BolC05g004590.2J	35	not assigned	1.63451	0.025529
									BolC05g004820.2J	1	Photosynthesis	-1.19766	0.000456492
									BolC05g005050.2J	35	not assigned	-1.52616	0.0133961
									BolC05g005280.2J	35	not assigned	2.6126	5.79209e-05
									BolC05g005390.2J	15	RNA biosynthesis	1.3157	0.00134524
									BolC05g005500.2J	18	Protein modification	1.13585	0.00203923
									BolC05g005590.2J	5	Lipid metabolism	-1.76119	1.79625e-05
									BolC05g005640.2J	24	Solute transport	-3.80843	0.00271634
									BolC05g006140.2J	13	Cell cycle	-1.22529	1.6546e-05
									BolC05g006280.2J	1	Photosynthesis	-1.61296	2.43958e-05
									BolC05g006330.2J	35	not assigned	2.40847	0.00767434
									BolC05g006400.2J	7	Coenzyme metabolism	-2.02606	2.43958e-05
									BolC05g006830.2J	16	RNA processing	1.59219	0.000216146
									BolC05g006850.2J	35	not assigned	2.11304	0.0292948
									BolC05g007000.2J	18	Protein modification	-1.79754	0.000367022
									BolC05g007350.2J	24	Solute transport	-3.13784	0.00890283
									BolC05g007610.2J	13	Cell cycle	1.04833	0.0114672
									BolC05g007910.2J	4	Amino acid metabolism	1.45321	0.0433168
									BolC05g008180.2J	35	not assigned	1.8744	0.000822794
									BolC05g008190.2J	35	not assigned	1.2896	0.0137697
									BolC05g008290.2J	15	RNA biosynthesis	1.60615	0.000271369
									BolC05g008640.2J	13	Cell cycle	1.64469	0.00674575
									BolC05g008850.2J	1	Photosynthesis	-1.38969	0.000150741
									BolC05g009080.2J	24	Solute transport	-2.03609	0.000232782
									BolC05g009250.2J	12	Chromatin assembly and remodeling	-2.10138	0.00125311
									BolC05g010010.2J	35	not assigned	1.40775	0.0355146
									BolC05g010020.2J	35	not assigned	2.40484	0.00533922
									BolC05g010330.2J	35	not assigned	1.11825	0.00354247
									BolC05g010390.2J	35	not assigned	-1.73763	0.00491688
									BolC05g010450.2J	35	not assigned	-1.0076	0.00196253
									BolC05g010480.2J	35	not assigned	1.02844	0.0146586
									BolC05g010530.2J	22	Membrane vesicle trafficking	2.52765	0.0059191
									BolC05g010550.2J	35	not assigned	3.04286	0.00334661
									BolC05g010590.2J	35	not assigned	-1.40098	5.62084e-05
									BolC05g010700.2J	35	not assigned	-1.89123	0.0120901
									BolC05g010710.2J	35	not assigned	-4.4126	0.0247804
									BolC05g010820.2J	2	Cellular respiration	-1.09788	0.0182206
									BolC05g011280.2J	35	not assigned	1.19572	0.0440258
									BolC05g011480.2J	35	not assigned	-2.62028	2.02606e-05
									BolC05g011490.2J	24	Solute transport	-2.04665	0.000327088
									BolC05g011540.2J	24	Solute transport	-5.02551	0.000886786
									BolC05g011590.2J	11	Phytohormones	2.21285	0.0217912
									BolC05g011880.2J	18	Protein modification	-1.57354	0.00370777
									BolC05g012290.2J	35	not assigned	-1.15688	0.00128619
									BolC05g012470.2J	35	not assigned	1.05631	0.00461801
									BolC05g013050.2J	35	not assigned	2.08961	6.77451e-05
									BolC05g013210.2J	11	Phytohormones	-5.32171	0.00239009
									BolC05g013240.2J	13	Cell cycle	-1.38053	0.0330789
									BolC05g013490.2J	35	not assigned	-5.34549	0.000222258
									BolC05g013670.2J	15	RNA biosynthesis	1.46973	0.0385041
									BolC05g014000.2J	9	Secondary metabolism	1.94	0.00247969
									BolC05g014870.2J	35	not assigned	1.0851	0.00758895
									BolC05g015140.2J	23	Protein translocation	1.11586	0.0426727
									BolC05g015530.2J	35	not assigned	3.80345	1.39136e-05
									BolC05g015550.2J	21	Cell wall	-1.0704	1.79625e-05
									BolC05g015940.2J	15	RNA biosynthesis	-1.03654	0.00197045
									BolC05g016020.2J	15	RNA biosynthesis	1.62612	0.0157018
									BolC05g016730.2J	35	not assigned	-1.17572	0.00234661
									BolC05g017370.2J	11	Phytohormones	-2.94708	0.00817094
									BolC05g017470.2J	24	Solute transport	-1.28213	0.00345249
									BolC05g017580.2J	35	not assigned	3.11889	0.00836358
									BolC05g017660.2J	15	RNA biosynthesis	1.14229	0.00016993
									BolC05g017740.2J	35	not assigned	2.21428	0.0427092
									BolC05g018030.2J	19	Protein degradation	-1.2533	0.00754297
									BolC05g018520.2J	10	Reactive oxygen metabolism	-2.20664	0.000931842
									BolC05g018560.2J	18	Protein modification	-2.49035	0.000242508
									BolC05g018650.2J	35	not assigned	-1.00722	0.000218179
									BolC05g018700.2J	35	not assigned	-4.63245	0.00316587
									BolC05g018980.2J	35	not assigned	-1.00215	0.0348514
									BolC05g019040.2J	15	RNA biosynthesis	1.15216	0.035747
									BolC05g019840.2J	35	not assigned	-5.82948	0.000914424
									BolC05g019900.2J	35	not assigned	-2.19431	0.000427364
									BolC05g020110.2J	20	Cytoskeleton	-1.40305	0.0215863
									BolC05g020590.2J	19	Protein degradation	-1.56236	0.0259771
									BolC05g020600.2J	35	not assigned	1.67056	0.00985711
									BolC05g020990.2J	35	not assigned	-2.18596	0.00574823
									BolC05g021410.2J	19	Protein degradation	-1.02597	0.000814746
									BolC05g021440.2J	24	Solute transport	-1.35815	5.43934e-05
									BolC05g021710.2J	35	not assigned	1.17396	0.00211068
									BolC05g021750.2J	15	RNA biosynthesis	1.77467	0.0342395
									BolC05g021860.2J	21	Cell wall	-1.44193	0.0263204
									BolC05g021940.2J	35	not assigned	1.13622	0.00538121
									BolC05g022050.2J	35	not assigned	1.35279	0.0304642
									BolC05g022070.2J	35	not assigned	-2.6814	0.0401556
									BolC05g022380.2J	35	not assigned	1.63701	0.0138569
									BolC05g022400.2J	21	Cell wall	-1.33788	0.0280362
									BolC05g022730.2J	10	Reactive oxygen metabolism	-1.26313	0.0233219
									BolC05g023020.2J	15	RNA biosynthesis	-3.23566	0.00505222
									BolC05g023110.2J	13	Cell cycle	-2.13469	0.0167982
									BolC05g023370.2J	15	RNA biosynthesis	-1.08849	7.15332e-05
									BolC05g023410.2J	35	not assigned	1.39516	0.0224044
									BolC05g023540.2J	35	not assigned	-3.23645	0.00821881
									BolC05g023570.2J	24	Solute transport	2.07746	0.000930249
									BolC05g023620.2J	35	not assigned	-1.24095	0.0233693
									BolC05g023740.2J	1	Photosynthesis	1.26969	0.000202377
									BolC05g023880.2J	24	Solute transport	-1.04049	0.000132323
									BolC05g023890.2J	15	RNA biosynthesis	1.03194	0.000203476
									BolC05g023900.2J	21	Cell wall	-1.34131	0.00033296
									BolC05g023970.2J	35	not assigned	-1.18719	0.00799605
									BolC05g024370.2J	35	not assigned	-1.97909	0.00231243
									BolC05g024550.2J	5	Lipid metabolism	1.19731	0.0286495
									BolC05g024650.2J	35	not assigned	1.16096	0.0127349
									BolC05g024760.2J	35	not assigned	1.66546	0.00746047
									BolC05g024950.2J	18	Protein modification	-1.12007	0.00213829
									BolC05g025330.2J	15	RNA biosynthesis	1.35622	0.0201617
									BolC05g025740.2J	35	not assigned	1.81528	0.0469287
									BolC05g025750.2J	19	Protein degradation	-1.00078	0.0038888
									BolC05g025930.2J	35	not assigned	-1.04875	0.000548568
									BolC05g026530.2J	35	not assigned	5.19198	0.0382646
									BolC05g026590.2J	35	not assigned	1.41738	0.0259824
									BolC05g027330.2J	35	not assigned	-3.28351	0.00969124
									BolC05g027430.2J	35	not assigned	1.04476	0.00162402
									BolC05g027570.2J	11	Phytohormones	2.49955	0.00480493
									BolC05g027740.2J	35	not assigned	1.20513	0.0221701
									BolC05g028040.2J	22	Membrane vesicle trafficking	2.02434	0.0201366
									BolC05g028320.2J	24	Solute transport	-2.81835	0.0196679
									BolC05g028410.2J	35	not assigned	-2.62857	0.0250974
									BolC05g028470.2J	15	RNA biosynthesis	1.80944	0.0022859
									BolC05g028620.2J	21	Cell wall	1.12282	0.0066869
									BolC05g028700.2J	35	not assigned	-1.17059	2.43958e-05
									BolC05g028740.2J	35	not assigned	1.45467	0.0166828
									BolC05g028770.2J	35	not assigned	1.14905	0.00238562
									BolC05g029320.2J	35	not assigned	-1.09814	0.00128214
									BolC05g029740.2J	11	Phytohormones	-1.09166	0.00981665
									BolC05g030220.2J	1	Photosynthesis	-1.12948	0.000356079
									BolC05g030500.2J	26	Environmental stimuli response	2.64121	0.000431522
									BolC05g030580.2J	22	Membrane vesicle trafficking	1.15616	0.0035188
									BolC05g030690.2J	35	not assigned	-1.03296	0.00315814
									BolC05g030730.2J	24	Solute transport	1.8392	0.00150166
									BolC05g030770.2J	1	Photosynthesis	-1.23743	7.81466e-05
									BolC05g031130.2J	35	not assigned	1.35054	0.000337503
									BolC05g031370.2J	35	not assigned	1.53917	0.0391328
									BolC05g031560.2J	24	Solute transport	1.15972	0.00123289
									BolC05g031600.2J	11	Phytohormones	1.04993	0.00323122
									BolC05g031840.2J	35	not assigned	1.72959	0.000229738
									BolC05g031880.2J	16	RNA processing	1.01807	0.00941389
									BolC05g031940.2J	35	not assigned	-3.02568	0.0497673
									BolC05g032030.2J	15	RNA biosynthesis	-2.36764	0.0066869
									BolC05g032040.2J	12	Chromatin assembly and remodeling	-1.80064	0.000585855
									BolC05g032420.2J	35	not assigned	1.4435	0.0140498
									BolC05g032430.2J	35	not assigned	1.83084	0.0483245
									BolC05g032700.2J	10	Reactive oxygen metabolism	1.26412	0.00941073
									BolC05g032890.2J	15	RNA biosynthesis	1.44038	0.000109256
									BolC05g033000.2J	35	not assigned	2.26707	0.0262107
									BolC05g033060.2J	17	Protein biosynthesis	2.317	0.0173793
									BolC05g033130.2J	35	not assigned	1.66641	0.0415254
									BolC05g033460.2J	35	not assigned	1.85972	0.0310567
									BolC05g033510.2J	35	not assigned	1.07674	0.0201466
									BolC05g033530.2J	15	RNA biosynthesis	-2.21051	9.76034e-05
									BolC05g033580.2J	35	not assigned	-5.76971	0.00232052
									BolC05g034660.2J	18	Protein modification	1.03593	0.00322367
									BolC05g034860.2J	19	Protein degradation	-2.32513	0.0208549
									BolC05g034950.2J	13	Cell cycle	-2.13442	0.00389001
									BolC05g035110.2J	18	Protein modification	-1.35957	0.0161445
									BolC05g035280.2J	13	Cell cycle	-1.0888	0.0498738
									BolC05g035600.2J	35	not assigned	1.69663	0.015632
									BolC05g036240.2J	35	not assigned	-1.43671	1.6546e-05
									BolC05g036390.2J	18	Protein modification	-1.38516	8.7855e-06
									BolC05g036510.2J	35	not assigned	-1.21688	0.00330996
									BolC05g036570.2J	35	not assigned	-1.03649	0.0295095
									BolC05g036660.2J	15	RNA biosynthesis	1.02475	0.0132522
									BolC05g037140.2J	35	not assigned	1.09276	0.027826
									BolC05g037500.2J	15	RNA biosynthesis	-3.17734	0.0293037
									BolC05g037570.2J	19	Protein degradation	1.40996	0.00514202
									BolC05g037680.2J	35	not assigned	3.19124	0.00886195
									BolC05g037940.2J	35	not assigned	1.41013	0.00510932
									BolC05g038080.2J	35	not assigned	-1.5845	0.044563
									BolC05g038370.2J	35	not assigned	-4.31498	0.00146999
									BolC05g038380.2J	21	Cell wall	-1.9932	0.0161978
									BolC05g038590.2J	35	not assigned	-3.59246	0.00966729
									BolC05g038600.2J	35	not assigned	-4.21291	0.00765501
									BolC05g038660.2J	1	Photosynthesis	-1.29665	0.000352882
									BolC05g038810.2J	35	not assigned	-2.99977	0.026582
									BolC05g038920.2J	35	not assigned	1.24212	0.0208684
									BolC05g038990.2J	17	Protein biosynthesis	1.65864	0.0387031
									BolC05g039020.2J	11	Phytohormones	-1.25819	0.0212483
									BolC05g039100.2J	35	not assigned	-3.02875	7.03609e-05
									BolC05g039200.2J	18	Protein modification	1.00078	0.017987
									BolC05g039260.2J	35	not assigned	-3.03348	0.0252398
									BolC05g039270.2J	35	not assigned	-3.2593	0.0360977
									BolC05g039640.2J	4	Amino acid metabolism	2.97993	0.00219378
									BolC05g039880.2J	35	not assigned	1.09082	0.0114294
									BolC05g040000.2J	35	not assigned	1.29153	0.0185826
									BolC05g040190.2J	35	not assigned	1.36125	0.00531491
									BolC05g040300.2J	35	not assigned	1.66873	0.0251738
									BolC05g040660.2J	35	not assigned	1.14505	0.0224278
									BolC05g040870.2J	11	Phytohormones	2.30395	0.00434607
									BolC05g041280.2J	35	not assigned	1.66441	0.000305439
									BolC05g041340.2J	15	RNA biosynthesis	-3.29572	0.043022
									BolC05g041430.2J	15	RNA biosynthesis	1.50298	0.00104399
									BolC05g041610.2J	35	not assigned	-3.04611	0.0386594
									BolC05g041670.2J	35	not assigned	1.10011	0.0294609
									BolC05g041700.2J	21	Cell wall	1.32263	0.00103152
									BolC05g041850.2J	35	not assigned	-1.96781	0.0182106
									BolC05g042980.2J	19	Protein degradation	-2.62049	0.0262691
									BolC05g043010.2J	35	not assigned	1.30251	0.00224716
									BolC05g043060.2J	12	Chromatin assembly and remodeling	-1.52555	0.0242351
									BolC05g043070.2J	24	Solute transport	1.90755	0.000602273
									BolC05g043220.2J	35	not assigned	-2.39749	0.0205391
									BolC05g043480.2J	3	Carbohydrate metabolism	1.00818	0.0283096
									BolC05g043620.2J	35	not assigned	1.48376	0.00329067
									BolC05g043670.2J	35	not assigned	1.9262	0.0161783
									BolC05g043720.2J	35	not assigned	1.17503	0.000894774
									BolC05g043880.2J	35	not assigned	4.57494	0.00559593
									BolC05g044080.2J	35	not assigned	-3.17004	0.0101778
									BolC05g044380.2J	35	not assigned	3.51518	0.00599281
									BolC05g044530.2J	4	Amino acid metabolism	2.68516	0.00142456
									BolC05g044540.2J	35	not assigned	-1.02431	0.000465536
									BolC05g044760.2J	15	RNA biosynthesis	1.48724	0.0246285
									BolC05g044860.2J	24	Solute transport	1.03651	0.00632145
									BolC05g044870.2J	35	not assigned	1.1143	0.0169868
									BolC05g044880.2J	35	not assigned	2.8283	0.0409801
									BolC05g045480.2J	18	Protein modification	-2.12066	0.0118906
									BolC05g045720.2J	35	not assigned	1.08815	0.00588005
									BolC05g045760.2J	15	RNA biosynthesis	1.05415	0.00418467
									BolC05g045770.2J	24	Solute transport	-1.92989	6.35434e-05
									BolC05g045960.2J	15	RNA biosynthesis	2.1872	0.0498251
									BolC05g046030.2J	35	not assigned	-1.5595	0.0083006
									BolC05g046210.2J	16	RNA processing	1.22288	0.00111724
									BolC05g046860.2J	35	not assigned	1.82899	0.0149619
									BolC05g046870.2J	35	not assigned	1.18866	0.0358103
									BolC05g047820.2J	35	not assigned	-2.87892	0.0049365
									BolC05g048270.2J	4	Amino acid metabolism	-1.13578	0.000195855
									BolC05g048490.2J	35	not assigned	2.56687	0.0225742
									BolC05g048540.2J	35	not assigned	2.4633	0.0185826
									BolC05g049240.2J	35	not assigned	-2.82799	0.000523981
									BolC05g049490.2J	18	Protein modification	-1.66548	0.0442916
									BolC05g049560.2J	19	Protein degradation	1.0809	0.0366134
									BolC05g049570.2J	13	Cell cycle	2.45069	0.00821768
									BolC05g049760.2J	35	not assigned	-1.30178	0.0120306
									BolC05g049960.2J	35	not assigned	-1.52045	0.0203129
									BolC05g050050.2J	1	Photosynthesis	-1.25887	0.00279965
									BolC05g050060.2J	24	Solute transport	-2.14095	0.0156381
									BolC05g050110.2J	1	Photosynthesis	-1.22092	4.74871e-05
									BolC05g050120.2J	35	not assigned	-1.18785	0.00934267
									BolC05g050340.2J	35	not assigned	1.78791	0.00364926
									BolC05g050520.2J	35	not assigned	-1.26684	0.0262367
									BolC05g050610.2J	35	not assigned	-1.0295	0.0138457
									BolC05g050670.2J	35	not assigned	-1.68465	3.28762e-05
									BolC05g050780.2J	35	not assigned	-2.80215	0.0110102
									BolC05g050970.2J	35	not assigned	1.22502	0.0109752
									BolC05g051150.2J	14	DNA damage response	1.21604	0.0250163
									BolC05g051390.2J	35	not assigned	1.37459	0.000174237
									BolC05g051420.2J	35	not assigned	-1.40328	0.0122677
									BolC05g051440.2J	35	not assigned	-1.7182	0.000190901
									BolC05g051480.2J	35	not assigned	-1.21729	0.000381753
									BolC05g051560.2J	35	not assigned	-2.17191	0.00374611
									BolC05g052270.2J	9	Secondary metabolism	-3.01117	0.0227161
									BolC05g052290.2J	9	Secondary metabolism	-1.13633	0.0445762
									BolC05g052330.2J	15	RNA biosynthesis	-3.63258	0.000210868
									BolC05g052420.2J	35	not assigned	-1.23177	0.00147847
									BolC05g052650.2J	35	not assigned	-1.03193	0.013504
									BolC05g052680.2J	2	Cellular respiration	-1.09088	1.22705e-05
									BolC05g052820.2J	3	Carbohydrate metabolism	1.67221	0.000851205
									BolC05g052870.2J	21	Cell wall	-1.19369	0.00383536
									BolC05g052890.2J	11	Phytohormones	-1.50559	0.000929416
									BolC05g053100.2J	35	not assigned	2.24462	0.000132335
									BolC05g053110.2J	35	not assigned	1.86954	0.00314047
									BolC05g053520.2J	35	not assigned	1.39126	0.0194602
									BolC05g053600.2J	24	Solute transport	-1.23913	0.00593055
									BolC05g053700.2J	35	not assigned	3.25522	0.00183653
									BolC05g053970.2J	15	RNA biosynthesis	2.45395	0.0365796
									BolC05g054140.2J	35	not assigned	-1.72233	0.00993025
									BolC05g054340.2J	15	RNA biosynthesis	1.00135	0.00177253
									BolC05g054390.2J	35	not assigned	-2.96666	9.43642e-05
									BolC05g054700.2J	16	RNA processing	1.86079	0.000337501
									BolC05g055060.2J	35	not assigned	2.62717	0.0107154
									BolC05g055380.2J	18	Protein modification	1.01906	0.0023257
									BolC05g055400.2J	22	Membrane vesicle trafficking	1.53367	0.00090261
									BolC05g055430.2J	35	not assigned	-2.73268	3.40967e-06
									BolC05g055720.2J	24	Solute transport	-1.05967	0.00945303
									BolC05g055740.2J	35	not assigned	-1.92694	0.0105673
									BolC05g055840.2J	19	Protein degradation	2.40976	0.0152305
									BolC05g056310.2J	35	not assigned	1.32638	0.0265191
									BolC05g056410.2J	35	not assigned	1.95168	0.0247907
									BolC05g056420.2J	35	not assigned	1.19316	0.00754236
									BolC05g056470.2J	35	not assigned	-1.65231	0.000297526
									BolC05g056510.2J	35	not assigned	2.43319	0.00364375
									BolC05g056980.2J	35	not assigned	-1.739	0.00146828
									BolC05g057240.2J	35	not assigned	1.75923	0.000136881
									BolC05g057420.2J	35	not assigned	4.02835	0.000740745
									BolC05g057520.2J	24	Solute transport	-3.03331	0.00173934
									BolC05g057590.2J	35	not assigned	-1.13721	0.00976532
									BolC05g057680.2J	18	Protein modification	-2.65129	4.74843e-06
									BolC05g057740.2J	35	not assigned	-2.93093	0.0038888
									BolC05g057930.2J	6	Nucleotide metabolism	-1.77055	0.00507764
									BolC05g057970.2J	26	Environmental stimuli response	2.09472	0.00636774
									BolC05g058080.2J	15	RNA biosynthesis	1.0251	0.00615292
									BolC05g058330.2J	35	not assigned	-3.88832	0.00474781
									BolC05g058350.2J	35	not assigned	-2.08875	0.00114762
									BolC05g058570.2J	35	not assigned	2.34696	0.0217407
									BolC05g058810.2J	35	not assigned	1.44527	0.0472651
									BolC05g058880.2J	35	not assigned	1.85703	0.00847528
									BolC05g059130.2J	35	not assigned	-2.2999	0.000656535
									BolC05g059400.2J	35	not assigned	1.47149	0.0341187
									BolC05g059650.2J	35	not assigned	-1.48803	0.00969124
									BolC05g059870.2J	35	not assigned	-1.83129	0.0354798
									BolC05g060130.2J	35	not assigned	-2.18502	0.00916047
									BolC05g060380.2J	19	Protein degradation	2.64289	0.00383819
									BolC05g060470.2J	11	Phytohormones	2.50276	0.00111335
									BolC05g060750.2J	35	not assigned	1.08241	0.00704995
									BolC05g061800.2J	35	not assigned	1.18764	0.00441554
									BolC05g061930.2J	18	Protein modification	-5.13812	0.000445829
									BolC05g062190.2J	1	Photosynthesis	-1.01768	0.0177068
									BolC05g062550.2J	35	not assigned	-1.80829	0.00512661
									BolC05g062590.2J	13	Cell cycle	-1.05542	0.00673373
									BolC05g063010.2J	35	not assigned	-1.22404	0.0290118
									BolC05g063040.2J	24	Solute transport	-1.97205	0.0209216
									BolC05g063070.2J	19	Protein degradation	2.07647	0.0484887
									BolC05g063230.2J	24	Solute transport	1.06591	0.00561399
									BolC05g063290.2J	35	not assigned	1.04281	0.000390571
									BolC05g063320.2J	10	Reactive oxygen metabolism	1.82154	0.00334557
									BolC05g063390.2J	15	RNA biosynthesis	-3.02737	0.0100744
									BolC05g063510.2J	35	not assigned	1.43094	0.00361524
									BolC06g000280.2J	35	not assigned	1.6687	0.00792167
									BolC06g000290.2J	7	Coenzyme metabolism	-1.36538	2.32036e-05
									BolC06g000550.2J	7	Coenzyme metabolism	-1.40153	0.000616226
									BolC06g000560.2J	1	Photosynthesis	-1.01038	0.000242629
									BolC06g000630.2J	35	not assigned	1.56334	0.00271696
									BolC06g000740.2J	24	Solute transport	-2.14168	0.000827911
									BolC06g000930.2J	13	Cell cycle	-2.52906	0.00383536
									BolC06g001650.2J	13	Cell cycle	-2.00283	0.00901048
									BolC06g001800.2J	35	not assigned	1.20468	0.0418137
									BolC06g002040.2J	35	not assigned	1.16973	0.0179877
									BolC06g002550.2J	18	Protein modification	-1.00231	0.0367902
									BolC06g002930.2J	15	RNA biosynthesis	-2.83193	0.00508671
									BolC06g003250.2J	35	not assigned	1.05303	0.00969124
									BolC06g003310.2J	35	not assigned	1.15333	0.0300407
									BolC06g003640.2J	15	RNA biosynthesis	-1.6866	0.000348461
									BolC06g003720.2J	35	not assigned	1.72271	0.00886901
									BolC06g004010.2J	15	RNA biosynthesis	-1.80811	0.000543998
									BolC06g004100.2J	35	not assigned	-1.561	0.0249567
									BolC06g004460.2J	35	not assigned	-1.46934	0.0144594
									BolC06g004550.2J	35	not assigned	-2.19621	0.00540257
									BolC06g005310.2J	35	not assigned	-1.09191	0.0402726
									BolC06g005630.2J	35	not assigned	2.44701	0.0108647
									BolC06g005960.2J	35	not assigned	1.12654	0.000412741
									BolC06g005980.2J	9	Secondary metabolism	-1.6669	0.000746807
									BolC06g006090.2J	35	not assigned	-1.90611	0.00322749
									BolC06g006280.2J	21	Cell wall	1.08845	0.0046972
									BolC06g006360.2J	18	Protein modification	1.64015	0.007775
									BolC06g006750.2J	24	Solute transport	-6.30899	0.00419827
									BolC06g006760.2J	24	Solute transport	-2.02572	0.000175565
									BolC06g006780.2J	35	not assigned	-1.26031	5.69506e-05
									BolC06g006790.2J	1	Photosynthesis	-1.73579	1.22705e-05
									BolC06g007290.2J	35	not assigned	-2.6392	0.00723376
									BolC06g007310.2J	35	not assigned	1.31955	0.00076434
									BolC06g007340.2J	26	Environmental stimuli response	3.1075	0.000488233
									BolC06g007710.2J	35	not assigned	-2.98688	0.00555321
									BolC06g007760.2J	35	not assigned	-1.76752	0.00840723
									BolC06g007840.2J	35	not assigned	1.62066	0.00107291
									BolC06g007890.2J	15	RNA biosynthesis	3.72533	0.0295423
									BolC06g007960.2J	35	not assigned	-5.12886	0.00226468
									BolC06g008060.2J	35	not assigned	-1.08113	0.0433305
									BolC06g008170.2J	15	RNA biosynthesis	1.35527	0.0315983
									BolC06g008200.2J	15	RNA biosynthesis	1.51398	0.035208
									BolC06g008220.2J	35	not assigned	1.14778	0.0235379
									BolC06g008240.2J	2	Cellular respiration	-1.51853	8.17711e-05
									BolC06g008450.2J	24	Solute transport	-1.12307	0.023772
									BolC06g008460.2J	35	not assigned	1.14291	0.00341504
									BolC06g008530.2J	21	Cell wall	-1.51605	0.00118842
									BolC06g008550.2J	35	not assigned	-1.45698	0.00133881
									BolC06g008580.2J	4	Amino acid metabolism	1.01069	0.00384377
									BolC06g008740.2J	35	not assigned	-1.59178	0.0166583
									BolC06g008810.2J	35	not assigned	-3.16522	0.0126727
									BolC06g009030.2J	35	not assigned	-1.86836	0.00501655
									BolC06g009130.2J	35	not assigned	4.11563	0.00554252
									BolC06g010080.2J	35	not assigned	-1.14233	0.0161903
									BolC06g010320.2J	35	not assigned	1.5514	0.00831526
									BolC06g010350.2J	35	not assigned	-2.86276	0.0277787
									BolC06g010360.2J	35	not assigned	1.32297	0.0351221
									BolC06g010460.2J	35	not assigned	3.29603	0.00545249
									BolC06g010490.2J	35	not assigned	1.23281	0.017091
									BolC06g011000.2J	35	not assigned	1.06477	0.024892
									BolC06g011230.2J	35	not assigned	2.04393	0.00445647
									BolC06g011240.2J	35	not assigned	3.6652	0.00718442
									BolC06g011420.2J	35	not assigned	1.79683	0.00899886
									BolC06g011600.2J	35	not assigned	-4.77076	0.048559
									BolC06g011620.2J	11	Phytohormones	-5.13387	0.00121856
									BolC06g011730.2J	35	not assigned	-3.96735	0.00689768
									BolC06g011740.2J	35	not assigned	-4.31223	0.00709873
									BolC06g011850.2J	18	Protein modification	1.88606	0.000216679
									BolC06g011900.2J	35	not assigned	1.45623	0.0298437
									BolC06g011960.2J	35	not assigned	-3.08654	0.000183601
									BolC06g011970.2J	35	not assigned	1.00256	0.0076437
									BolC06g012330.2J	35	not assigned	2.15256	0.00105893
									BolC06g012370.2J	35	not assigned	1.30235	0.0224656
									BolC06g012520.2J	35	not assigned	1.01404	0.0313977
									BolC06g012530.2J	18	Protein modification	1.33258	0.0263202
									BolC06g012550.2J	35	not assigned	-1.10759	0.00150166
									BolC06g012900.2J	24	Solute transport	-2.8229	0.00175614
									BolC06g012950.2J	18	Protein modification	1.05339	0.0485794
									BolC06g013540.2J	35	not assigned	2.02664	0.0240149
									BolC06g013710.2J	35	not assigned	1.19504	0.0233219
									BolC06g014300.2J	35	not assigned	2.0319	0.0430865
									BolC06g014410.2J	15	RNA biosynthesis	-1.22167	0.00673373
									BolC06g014530.2J	35	not assigned	3.29098	0.00731634
									BolC06g014780.2J	35	not assigned	-1.30085	0.00109461
									BolC06g014810.2J	21	Cell wall	1.13853	0.0462811
									BolC06g014910.2J	35	not assigned	4.37109	0.0101721
									BolC06g015080.2J	35	not assigned	-1.64813	0.000527967
									BolC06g015530.2J	15	RNA biosynthesis	3.30691	1.22705e-05
									BolC06g015540.2J	35	not assigned	3.56275	0.00599333
									BolC06g015600.2J	35	not assigned	3.41726	0.00221554
									BolC06g015690.2J	35	not assigned	1.06252	0.00547564
									BolC06g015810.2J	35	not assigned	-1.25651	0.00351857
									BolC06g015820.2J	35	not assigned	-1.53512	0.00072433
									BolC06g015850.2J	35	not assigned	-1.74204	4.74842e-05
									BolC06g016070.2J	35	not assigned	1.45136	0.00716296
									BolC06g016100.2J	4	Amino acid metabolism	-1.78011	0.00163571
									BolC06g016260.2J	11	Phytohormones	-2.18626	0.00413564
									BolC06g016640.2J	35	not assigned	-3.32047	0.00430034
									BolC06g016780.2J	15	RNA biosynthesis	1.13585	0.000344931
									BolC06g017300.2J	35	not assigned	-1.31069	0.0234978
									BolC06g017560.2J	35	not assigned	-1.22066	0.0246966
									BolC06g017610.2J	35	not assigned	-2.27146	0.00133255
									BolC06g017660.2J	35	not assigned	-1.77066	0.0469964
									BolC06g017910.2J	35	not assigned	1.84107	0.0378463
									BolC06g017970.2J	35	not assigned	2.62363	0.0285006
									BolC06g018290.2J	35	not assigned	1.34573	0.0345411
									BolC06g018560.2J	18	Protein modification	-1.28718	0.000272941
									BolC06g018600.2J	35	not assigned	-1.89556	0.00283098
									BolC06g019130.2J	35	not assigned	-4.03537	0.00459335
									BolC06g019190.2J	17	Protein biosynthesis	1.67347	0.0423174
									BolC06g019250.2J	19	Protein degradation	2.1745	0.00575608
									BolC06g019660.2J	35	not assigned	2.27524	0.00740226
									BolC06g019670.2J	35	not assigned	3.89708	0.00284249
									BolC06g019810.2J	35	not assigned	-1.96281	0.00807528
									BolC06g019930.2J	35	not assigned	1.47112	4.74842e-05
									BolC06g020010.2J	35	not assigned	1.87396	0.0183813
									BolC06g020070.2J	35	not assigned	2.90883	0.0114349
									BolC06g020500.2J	35	not assigned	3.4194	0.0286743
									BolC06g020790.2J	35	not assigned	1.63008	0.0197818
									BolC06g020970.2J	35	not assigned	-1.50291	0.0458727
									BolC06g021280.2J	35	not assigned	1.56146	6.34277e-05
									BolC06g021300.2J	2	Cellular respiration	-1.16236	0.0069071
									BolC06g021520.2J	12	Chromatin assembly and remodeling	1.19041	0.00953457
									BolC06g021730.2J	1	Photosynthesis	-1.38195	9.22147e-05
									BolC06g022280.2J	1	Photosynthesis	-1.05434	0.00555368
									BolC06g022290.2J	35	not assigned	-1.74405	0.0135404
									BolC06g022400.2J	35	not assigned	-1.55743	4.91883e-05
									BolC06g022490.2J	35	not assigned	-1.73734	0.00827108
									BolC06g022560.2J	35	not assigned	-1.52972	0.00154838
									BolC06g022790.2J	35	not assigned	-3.22848	0.0113282
									BolC06g022860.2J	17	Protein biosynthesis	3.11875	0.0487659
									BolC06g022900.2J	7	Coenzyme metabolism	-1.23854	6.29252e-05
									BolC06g023020.2J	35	not assigned	1.22408	0.00088116
									BolC06g023170.2J	35	not assigned	-3.25099	0.0249531
									BolC06g023180.2J	35	not assigned	-3.18931	0.0174389
									BolC06g023280.2J	35	not assigned	-1.85248	0.0458963
									BolC06g023820.2J	22	Membrane vesicle trafficking	2.08756	0.0109154
									BolC06g023950.2J	15	RNA biosynthesis	-5.44258	0.0274346
									BolC06g023970.2J	35	not assigned	-3.889	0.0463202
									BolC06g024060.2J	35	not assigned	3.90736	0.0116538
									BolC06g024510.2J	18	Protein modification	1.40193	0.00112657
									BolC06g024570.2J	35	not assigned	1.12795	0.0334042
									BolC06g024700.2J	24	Solute transport	2.89633	0.00812591
									BolC06g024990.2J	18	Protein modification	1.14704	0.0320896
									BolC06g025010.2J	7	Coenzyme metabolism	-1.01351	3.5304e-05
									BolC06g025090.2J	3	Carbohydrate metabolism	-1.72411	0.0128886
									BolC06g025150.2J	15	RNA biosynthesis	2.55541	9.32834e-05
									BolC06g025200.2J	18	Protein modification	2.12484	0.0229793
									BolC06g025250.2J	35	not assigned	-1.16496	0.000933878
									BolC06g025510.2J	35	not assigned	-2.16812	0.0286135
									BolC06g025600.2J	35	not assigned	1.94372	0.0291812
									BolC06g025850.2J	35	not assigned	1.55951	0.0128245
									BolC06g025990.2J	35	not assigned	1.97782	0.0325269
									BolC06g026270.2J	1	Photosynthesis	-1.28505	0.000201359
									BolC06g026360.2J	5	Lipid metabolism	-1.0067	0.0110727
									BolC06g026460.2J	15	RNA biosynthesis	1.55096	0.000728432
									BolC06g026470.2J	35	not assigned	3.47931	0.0113819
									BolC06g026690.2J	35	not assigned	-1.36323	0.000286057
									BolC06g026910.2J	24	Solute transport	-1.85541	0.0148025
									BolC06g027080.2J	35	not assigned	-2.29632	0.0224584
									BolC06g027090.2J	35	not assigned	-2.56541	0.0156407
									BolC06g027440.2J	24	Solute transport	-1.71809	0.00351971
									BolC06g027470.2J	35	not assigned	-2.90643	0.00390787
									BolC06g027570.2J	35	not assigned	-2.34382	0.00975642
									BolC06g028040.2J	35	not assigned	3.38105	0.0312976
									BolC06g028160.2J	15	RNA biosynthesis	2.16744	0.0356151
									BolC06g028300.2J	35	not assigned	1.27503	0.000291337
									BolC06g028370.2J	18	Protein modification	2.66229	0.00727017
									BolC06g028460.2J	2	Cellular respiration	1.23229	0.0286253
									BolC06g028680.2J	35	not assigned	-2.3255	0.0488196
									BolC06g028810.2J	35	not assigned	-1.13964	0.0190396
									BolC06g028840.2J	13	Cell cycle	1.04428	0.000914556
									BolC06g028850.2J	1	Photosynthesis	-1.11726	0.000113795
									BolC06g028940.2J	35	not assigned	1.1641	0.0124751
									BolC06g029290.2J	35	not assigned	-1.75675	0.00707952
									BolC06g029410.2J	35	not assigned	1.0481	0.0453546
									BolC06g029440.2J	15	RNA biosynthesis	1.01833	0.00223391
									BolC06g029710.2J	35	not assigned	-1.04809	0.00102927
									BolC06g029910.2J	3	Carbohydrate metabolism	1.6887	0.00159802
									BolC06g029960.2J	19	Protein degradation	1.64155	0.000299191
									BolC06g029970.2J	35	not assigned	1.30967	2.02606e-05
									BolC06g030050.2J	35	not assigned	1.38443	0.00145135
									BolC06g030330.2J	35	not assigned	1.42339	0.0499237
									BolC06g030340.2J	15	RNA biosynthesis	2.27305	0.0110492
									BolC06g030620.2J	35	not assigned	1.5385	0.00860905
									BolC06g030710.2J	35	not assigned	-1.65092	0.0381735
									BolC06g030760.2J	15	RNA biosynthesis	1.18137	0.00471824
									BolC06g030870.2J	15	RNA biosynthesis	1.67784	0.0123619
									BolC06g030980.2J	17	Protein biosynthesis	-1.03545	0.00902299
									BolC06g031270.2J	35	not assigned	-1.03318	0.000147722
									BolC06g031640.2J	35	not assigned	1.01317	0.0101093
									BolC06g031680.2J	26	Environmental stimuli response	1.20525	6.90321e-05
									BolC06g031760.2J	35	not assigned	-1.06455	0.00111026
									BolC06g031970.2J	35	not assigned	-1.24425	0.000104729
									BolC06g031990.2J	9	Secondary metabolism	1.26405	0.0133481
									BolC06g032120.2J	18	Protein modification	-1.49436	0.00509805
									BolC06g032260.2J	3	Carbohydrate metabolism	-1.27787	0.0230084
									BolC06g032430.2J	35	not assigned	1.15636	0.00183536
									BolC06g032650.2J	35	not assigned	-1.79132	0.000646579
									BolC06g032680.2J	26	Environmental stimuli response	3.18416	0.0246185
									BolC06g032940.2J	35	not assigned	-3.27989	0.00381303
									BolC06g033030.2J	35	not assigned	1.37992	0.0460517
									BolC06g033190.2J	35	not assigned	1.31681	0.0034808
									BolC06g033320.2J	24	Solute transport	1.26842	0.00414645
									BolC06g033730.2J	35	not assigned	-2.86698	0.0126727
									BolC06g033910.2J	35	not assigned	-3.61659	0.00285972
									BolC06g033950.2J	1	Photosynthesis	-1.00429	0.00955172
									BolC06g034090.2J	11	Phytohormones	-1.83974	0.000220314
									BolC06g034370.2J	21	Cell wall	-3.62628	0.00625696
									BolC06g034490.2J	35	not assigned	1.58613	0.0375763
									BolC06g034500.2J	35	not assigned	1.9465	0.0226144
									BolC06g034620.2J	35	not assigned	2.07305	0.00296243
									BolC06g034800.2J	24	Solute transport	-1.23753	0.012952
									BolC06g034810.2J	35	not assigned	-1.92826	0.00549422
									BolC06g034820.2J	15	RNA biosynthesis	-2.17622	0.000201359
									BolC06g035210.2J	35	not assigned	3.29222	0.000871894
									BolC06g035280.2J	35	not assigned	1.08266	0.0315275
									BolC06g035550.2J	17	Protein biosynthesis	-2.91204	0.0347684
									BolC06g035560.2J	35	not assigned	1.07465	0.00947662
									BolC06g035830.2J	15	RNA biosynthesis	-4.10456	0.00235309
									BolC06g036090.2J	35	not assigned	1.32961	0.0169947
									BolC06g036210.2J	35	not assigned	-1.42201	0.0111999
									BolC06g036390.2J	1	Photosynthesis	-1.33503	0.000313735
									BolC06g036610.2J	35	not assigned	-1.14069	0.0174697
									BolC06g036710.2J	35	not assigned	1.08788	0.0119321
									BolC06g036940.2J	12	Chromatin assembly and remodeling	-1.60454	0.0287715
									BolC06g037000.2J	18	Protein modification	-3.52178	0.000175498
									BolC06g037340.2J	18	Protein modification	-1.06929	0.00285125
									BolC06g037440.2J	15	RNA biosynthesis	-1.33765	0.0473115
									BolC06g037650.2J	35	not assigned	-2.65039	0.0146854
									BolC06g038820.2J	35	not assigned	-3.79776	0.0029891
									BolC06g039110.2J	35	not assigned	-1.24798	0.0276764
									BolC06g039450.2J	35	not assigned	1.09175	0.000736601
									BolC06g039690.2J	35	not assigned	1.74452	0.0394701
									BolC06g039810.2J	35	not assigned	-1.1386	0.0203004
									BolC06g039840.2J	21	Cell wall	-1.26406	0.000800088
									BolC06g039890.2J	35	not assigned	1.19088	0.00953457
									BolC06g040070.2J	35	not assigned	-1.40608	0.048933
									BolC06g040090.2J	24	Solute transport	-2.32285	0.0218488
									BolC06g040250.2J	35	not assigned	-2.30837	0.0407094
									BolC06g040330.2J	35	not assigned	-1.84885	0.0107988
									BolC06g040470.2J	35	not assigned	-1.19996	0.025708
									BolC06g040580.2J	35	not assigned	1.03756	0.000518312
									BolC06g040990.2J	15	RNA biosynthesis	-1.83549	0.036058
									BolC06g041020.2J	35	not assigned	-1.44246	0.0479816
									BolC06g041170.2J	35	not assigned	-1.30248	0.00202503
									BolC06g041330.2J	35	not assigned	-2.81298	0.0031709
									BolC06g041790.2J	35	not assigned	-1.62726	0.000504162
									BolC06g041830.2J	18	Protein modification	-1.3095	0.00467383
									BolC06g042240.2J	35	not assigned	-1.07013	0.00827541
									BolC06g042280.2J	35	not assigned	-1.39195	0.015621
									BolC06g042420.2J	35	not assigned	1.01367	0.00831987
									BolC06g042490.2J	15	RNA biosynthesis	1.51146	0.00768152
									BolC06g042570.2J	35	not assigned	1.27814	0.000819118
									BolC06g042590.2J	35	not assigned	-2.76067	0.0207573
									BolC06g042610.2J	15	RNA biosynthesis	-3.62793	0.0195766
									BolC06g042870.2J	35	not assigned	-1.60087	0.00434776
									BolC06g042970.2J	1	Photosynthesis	-1.01389	9.34473e-05
									BolC06g043060.2J	35	not assigned	-2.28067	0.00106413
									BolC06g043130.2J	35	not assigned	1.26441	0.0265174
									BolC06g043310.2J	24	Solute transport	-2.07063	0.0299136
									BolC06g043760.2J	35	not assigned	2.86966	0.0171864
									BolC06g044000.2J	35	not assigned	1.36073	0.0310454
									BolC06g044540.2J	1	Photosynthesis	-1.58993	0.000427441
									BolC06g044580.2J	35	not assigned	-2.07965	0.0221197
									BolC06g044930.2J	35	not assigned	-1.75699	0.0114349
									BolC06g045280.2J	15	RNA biosynthesis	-2.92268	0.0105534
									BolC06g045520.2J	9	Secondary metabolism	1.30891	0.00506252
									BolC06g045760.2J	26	Environmental stimuli response	3.55757	8.7855e-06
									BolC06g045910.2J	35	not assigned	1.07407	0.00686856
									BolC06g045920.2J	35	not assigned	-1.16301	0.000386367
									BolC06g046040.2J	11	Phytohormones	-1.28681	0.0207934
									BolC06g046060.2J	18	Protein modification	-1.20997	0.02334
									BolC06g046240.2J	11	Phytohormones	1.03962	0.00192467
									BolC06g046350.2J	12	Chromatin assembly and remodeling	1.27022	0.0181234
									BolC06g046410.2J	35	not assigned	-1.61122	0.0247804
									BolC06g046490.2J	15	RNA biosynthesis	2.28003	0.00650026
									BolC06g046640.2J	15	RNA biosynthesis	1.01965	0.0127735
									BolC06g046850.2J	35	not assigned	-1.72525	0.0256496
									BolC06g046860.2J	35	not assigned	-2.85825	0.00975642
									BolC06g046910.2J	1	Photosynthesis	-1.08978	2.35568e-05
									BolC06g047000.2J	20	Cytoskeleton	-1.44428	0.0219336
									BolC06g047390.2J	35	not assigned	-1.78797	0.00805894
									BolC06g047400.2J	16	RNA processing	1.3127	0.000804674
									BolC06g047410.2J	35	not assigned	1.6389	0.000194861
									BolC06g047950.2J	35	not assigned	-1.49234	5.23946e-05
									BolC06g048010.2J	12	Chromatin assembly and remodeling	-1.86339	0.00453051
									BolC06g048090.2J	15	RNA biosynthesis	1.48553	0.00401394
									BolC06g048150.2J	35	not assigned	1.14879	0.00372059
									BolC06g048200.2J	35	not assigned	-1.81762	0.00120222
[truncated: 984 more rows]
